# Supplementary material for: Haemophilus pittmaniae and Leptotrichia spp. Constitute a Multi-Marker Signature in a Cohort of Human Papillomavirus-Positive Head and Neck Cancer Patients
Source: Front Microbiol. 2022 Jan 18;12:794546. doi: 10.3389/fmicb.2021.794546 (PMC8803733; doi:10.3389/fmicb.2021.794546)
Supplement: Supplementary file 5 [file Data_Sheet_1.xlsx]

## Sheet: Sheet1
Supplmentary Data File 1. HC
Probe ID	Organism Name	P01.B	P01.P	P01.S	P01.T	P02.B	P02.P	P02.S	P02.T	P03.B	P03.P	P03.S	P03.T	P04.B	P04.P	P04.S	P04.T	P06.B	P06.P	P06.S	P06.T	P08.B	P08.P	P08.S	P08.T	P11.B	P11.P	P11.S	P11.T	P12.B	P12.S	P12.T	P13.B	P13.P	P13.S	P13.T	P14.B	P14.P	P14.S	P14.T	P15.P	P15.S	P15.T	P16.B	P16.P	P16.S	P16.T	P20.B	P20.P
AB-01	Abiotrophia_defectiva	0	7	38	27	167	330	47	8	17	306	58	89	1051	3234	322	141	41	153	23	1	1892	175	31	6	346	32	75	104	10	10	1	6	68	47	45	60	8	1	0	0	0	0	93	4	70	30	14	51
AC-01	Acinetobacter_baumannii	0	0	0	0	0	0	0	0	0	0	0	0	0	0	0	0	0	0	0	0	0	0	0	0	0	0	0	0	0	0	0	0	0	0	0	0	0	0	0	0	0	0	0	0	0	0	0	0
AC-02	Acinetobacter_sp_HOT_408	0	0	0	0	0	0	0	0	0	0	0	0	0	0	0	0	0	0	0	0	0	0	0	0	0	0	0	0	0	0	0	0	0	0	0	0	0	0	0	0	0	0	0	0	0	0	0	0
AC-03	Actinobaculum_sp_HOT_183	0	410	32	4	99	0	2	0	0	1	0	0	29	2623	24	0	0	40	6	0	0	5	0	1	11	8	15	6	0	1	0	3	21	6	0	11	1	5	0	0	39	28	1	0	1	0	4	2318
AC-29	Actinobaculum_sp_HOT_848	0	1	1	0	1	0	0	0	0	8	0	3	0	0	0	0	0	1	1	0	0	0	0	0	1	0	4	4	0	0	0	0	0	1	0	0	0	2	0	0	1	0	0	0	0	0	2	7
AC-04	Actinomyces_cardiffensis	0	0	0	0	0	0	0	0	0	0	0	0	0	0	0	0	0	0	0	0	0	0	0	0	0	0	0	0	0	0	0	0	0	0	0	0	0	0	0	0	0	0	0	0	0	0	0	0
AC-42	Actinomyces_dentalis	0	0	0	0	0	0	0	0	0	0	0	0	0	0	0	0	0	0	0	0	0	0	0	0	0	0	0	0	0	0	0	0	0	0	0	0	0	0	0	0	0	0	0	0	0	0	0	0
AC-06	Actinomyces_georgiae	0	0	5	0	2	0	1	0	0	2	1	0	0	0	0	0	0	0	0	0	0	0	0	0	0	0	0	0	0	0	0	0	5	0	0	0	0	0	0	0	3	0	0	0	0	0	0	0
AC-07	Actinomyces_gerencseriae	0	8	1	0	28	0	0	0	0	0	0	4	0	5	0	0	0	23	0	0	0	0	0	0	0	0	0	0	0	0	0	0	20	0	3	0	1	1	0	0	1	0	0	0	0	0	2	1
AC-35	Actinomyces_graevenitzii	3	0	20	23	3	4	43	44	0	0	34	34	5	0	88	96	38	198	50	139	5	4	47	159	3	0	0	0	11	7	7	3	0	39	41	0	4	0	6	1	26	20	0	0	0	0	548	82
AC-09	Actinomyces_israelii	0	5	62	9	7	0	0	0	0	1	0	0	0	0	0	0	0	0	0	0	0	0	1	0	0	244	1	0	0	0	0	0	0	0	0	3	2	1	0	0	4	5	0	0	0	0	7	0
AC-10	Actinomyces_johnsonii	0	2	1	0	2	0	0	0	0	6	0	0	7	77	2	0	1	18	1	0	0	0	0	0	2	0	0	6	0	0	0	1	31	0	0	0	10	3	0	0	0	4	0	0	0	0	14	35
AC-24	Actinomyces_lingnae	3	2	7	41	1	14	12	34	0	0	6	8	0	0	11	18	1	2	1	1	0	0	1	3	2	0	7	51	24	59	136	0	0	5	72	0	0	0	0	0	73	290	0	0	0	0	26	5
AC-11	Actinomyces_massiliensis	0	36	7	0	38	33	0	0	0	42	0	1	2	277	1	0	0	72	1	0	0	218	0	0	1	127	0	1	0	0	0	0	82	0	2	5	10	1	0	0	1	0	0	0	0	0	7	27
AC-12	Actinomyces_meyeri	0	1	0	0	3	0	0	0	0	0	0	0	0	0	0	2	0	2	2	1	0	8	0	0	0	0	0	0	0	0	0	0	7	1	2	0	51	1	0	0	4	0	0	0	0	1	1	0
AC-13	Actinomyces_naeslundii	0	0	0	0	8	0	0	0	0	2	0	1	0	0	0	0	0	0	0	0	0	0	0	0	0	0	0	3	2	0	0	0	2	4	2	1	81	1	0	0	2	14	0	0	0	0	5	1
AC-36	Actinomyces_naeslundii	0	32	23	8	35	12	2	1	0	12	4	1	1	52	3	0	2	21	6	0	0	23	2	1	0	0	3	2	0	0	0	0	9	3	0	5	49	44	1	3	0	7	0	0	0	0	6	43
AC-38	Actinomyces_odontolyticus	0	0	4	8	0	0	0	0	0	0	6	7	0	0	0	0	0	0	0	0	0	0	0	0	0	0	2	0	2	0	0	0	0	0	0	0	0	0	0	0	0	0	0	0	0	0	0	0
AC-43	Actinomyces_odontolyticus	0	0	0	0	0	0	0	0	0	0	0	0	0	0	0	0	0	0	1	2	0	0	0	0	0	0	0	0	0	0	0	0	0	4	4	0	0	9	19	0	0	1	0	0	1	20	0	0
AC-15	Actinomyces_oricola	0	0	0	0	0	0	0	0	0	0	0	0	0	0	0	0	0	0	0	0	0	0	0	0	0	0	0	0	0	0	0	0	0	0	0	0	0	0	0	0	0	0	0	0	0	0	0	0
AC-44	Actinomyces_oris	0	0	0	0	0	0	0	0	0	0	0	0	0	0	0	0	0	0	0	0	0	0	0	0	0	0	0	0	0	0	3	0	1	0	0	0	0	0	0	0	0	3	0	0	0	0	0	0
AC-45	Actinomyces_oris	0	85	10	1	65	7	0	0	4	11	7	6	1	44	2	0	2	3	2	0	0	59	0	0	1	3	0	0	6	8	2	0	20	0	2	5	589	6	0	1	1	9	0	0	0	0	31	16
AC-16	Actinomyces_radicidentis	0	0	0	0	0	0	0	0	0	0	0	0	0	0	0	0	0	0	0	0	0	0	0	0	0	0	0	0	0	0	0	0	0	0	0	0	0	0	0	0	0	0	0	0	0	0	0	0
AC-39	Actinomyces_radicidentis	0	0	0	0	0	0	0	0	0	0	1	0	0	0	0	0	0	0	0	0	0	0	0	0	0	0	0	0	0	0	0	0	0	0	0	0	0	0	0	0	0	0	0	0	0	0	0	0
AC-18	Actinomyces_sp_HOT_170	0	3	1	0	1	0	0	0	0	0	1	0	2	60	1	0	0	5	0	0	2	0	0	0	1	0	1	1	0	0	0	0	1	2	0	0	0	0	0	0	0	0	0	0	0	0	1	14
AC-19	Actinomyces_sp_HOT_171	0	1	3	0	6	0	0	0	0	13	3	1	0	0	0	0	0	13	2	0	0	2	0	0	0	2	0	0	0	0	0	0	20	1	1	0	0	0	0	0	1	1	0	0	0	0	7	2
AC-20	Actinomyces_sp_HOT_172	8	3	109	73	5	4	65	64	0	0	0	0	34	1	165	596	82	449	141	248	24	25	314	1268	7	0	24	133	18	3	25	2	7	78	164	2	9	1	6	0	1	2	0	0	0	0	71	8
AC-21	Actinomyces_sp_HOT_175	0	24	1	0	13	0	0	0	0	0	0	0	0	0	0	0	0	0	0	0	3	1	3	0	0	0	0	0	0	0	0	0	2	1	0	0	0	0	0	0	0	5	0	0	0	1	4	5
AC-22	Actinomyces_sp_HOT_178	0	3	4	0	13	0	1	0	0	3	5	0	0	0	0	0	1	11	5	2	0	0	0	0	4	77	2	0	1	0	0	0	5	1	5	4	2	1	0	0	0	0	0	0	0	0	6	0
AC-23	Actinomyces_sp_HOT_180	0	0	0	0	0	0	0	0	0	0	0	0	0	0	0	0	0	0	0	0	0	0	0	0	0	0	0	0	0	0	0	0	0	0	0	0	0	0	0	0	0	0	0	0	0	0	0	0
AC-25	Actinomyces_sp_HOT_414	0	0	0	0	0	0	0	0	0	0	1	0	0	0	0	0	0	0	0	0	0	0	0	0	0	0	0	0	0	0	0	0	0	0	0	0	0	0	0	0	0	0	0	0	0	0	0	0
AC-27	Actinomyces_sp_HOT_448	0	64	8	0	61	8	7	0	0	0	2	1	0	1	0	0	12	6	11	0	0	0	1	0	1	0	13	2	2	0	0	0	0	1	1	2	3	0	0	0	38	8	0	1	1	0	0	0
AC-28	Actinomyces_sp_HOT_525	0	0	0	0	0	0	0	0	0	0	0	0	0	0	0	0	0	0	0	0	0	0	0	0	0	0	0	0	0	0	0	0	0	0	0	0	0	0	0	0	0	0	0	0	0	0	0	0
AC-40	Actinomyces_sp_HOT_525	0	0	0	0	0	0	0	0	0	0	0	0	0	0	0	0	0	0	0	0	0	0	0	0	0	0	0	0	0	0	0	0	1	0	0	1	3	2	0	0	0	0	0	0	0	0	1	0
AC-30	Actinomyces_sp_HOT_877	0	0	0	0	0	0	0	0	0	0	0	0	0	0	0	0	0	0	0	0	0	0	0	0	0	0	0	0	0	0	0	0	0	0	0	0	5	17	42	0	0	0	0	0	0	0	0	0
AC-31	Actinomyces_sp_HOT_896	0	5	0	0	0	0	0	0	0	0	0	0	0	0	0	0	0	0	0	0	0	0	0	0	0	0	0	0	0	0	0	0	0	0	0	0	0	3	0	0	2	0	0	0	0	0	0	0
AC-32	Actinomyces_sp_HOT_897	1	0	0	0	0	0	0	0	0	0	0	0	0	0	0	0	0	0	0	0	0	0	0	0	0	17	0	0	0	0	0	0	0	0	0	0	0	0	0	0	0	0	0	0	0	0	0	0
AC-33	Actinomyces_timonensis	0	0	0	0	0	0	0	0	0	0	0	0	0	0	0	0	0	0	0	0	0	0	0	0	0	0	0	0	0	0	0	0	0	0	0	0	0	0	0	0	0	0	0	0	0	0	0	0
AC-41	Actinomyces_timonensis	0	0	0	0	2	0	0	0	0	0	0	0	0	0	0	0	0	0	0	0	0	1	0	0	0	0	0	0	0	0	0	0	0	0	0	0	0	0	0	1	0	0	0	0	0	0	0	0
AC-34	Actinomyces_viscosus	0	0	0	0	0	0	0	0	0	0	0	1	0	0	0	0	1	1	0	6	0	2	0	1	1	0	0	0	0	1	0	0	0	0	0	0	1	0	3	0	1	4	0	0	0	0	1	0
AG-01	Aggregatibacter_actinomycetemcomitans	0	0	0	0	1660	0	0	0	0	0	0	0	0	0	0	0	0	0	0	1	0	0	0	0	28	0	0	1	0	0	14	0	0	0	3	1632	0	0	0	0	0	688	0	0	0	0	0	0
AG-03	Aggregatibacter_paraphrophilus	0	0	5	4	8	0	0	0	0	1	0	0	0	0	0	0	0	1	0	0	23	169	81	11	0	1	0	1	0	0	0	0	0	0	0	0	1	0	0	0	0	0	0	0	0	0	0	0
AG-09	Aggregatibacter_paraphrophilus	0	15	43	5	0	0	0	0	0	0	0	0	0	0	0	0	11	163	10	0	0	0	1	0	0	0	0	0	0	0	0	0	112	0	0	0	0	0	0	0	0	0	0	0	0	0	1	0
AG-06	Aggregatibacter_sp_HOT_513	0	11	17	6	32	0	0	0	0	0	0	0	211	68	80	1	1	9	0	0	0	0	0	0	7	6	0	0	0	7	0	0	8	0	1	616	357	19	14	0	0	11	3	0	7	2	83	0
AG-10	Aggregatibacter_sp_HOT_949	0	0	0	0	0	0	0	0	0	1	0	0	0	0	0	0	0	0	0	0	0	0	0	0	0	0	0	0	0	0	0	0	0	0	0	0	0	0	0	0	0	0	0	0	0	0	0	0
AG-07	Agrobacterium_tumefaciens	0	0	0	0	0	0	0	0	0	0	0	0	0	0	0	0	0	0	0	0	0	0	0	0	0	0	0	0	0	0	0	0	0	0	0	0	0	0	0	0	0	0	0	0	0	0	0	0
AL-01	Alloiococcus_otitis	0	0	0	0	0	0	0	0	0	0	0	0	0	0	0	0	0	0	0	0	0	0	0	0	0	0	0	0	0	0	0	0	0	0	0	0	0	0	0	0	0	0	0	0	0	0	0	0
AL-02	Alloprevotella_rava	0	0	0	0	0	0	0	0	0	1	3	12	0	0	0	0	0	0	0	2	0	0	3	28	0	0	0	3	0	0	0	0	0	1	0	24	0	3	0	0	0	0	0	1	2	0	0	0
AL-03	Alloprevotella_sp_HOT_308	0	0	0	1	0	0	6	1	0	0	2	0	0	0	2	0	1	18	10	8	2	0	8	6	2	0	2	5	1	1	2	0	0	0	0	1	0	0	0	0	6	4	0	0	0	0	5	2
AL-04	Alloprevotella_sp_HOT_473	16	7	9	41	45	0	0	0	0	0	0	11	0	4	0	0	0	0	0	0	0	0	0	0	51	0	6	49	0	0	0	1	190	10	2	105	0	83	77	1419	294	227	5	1706	66	32	0	145
AL-12	Alloprevotella_sp_HOT_912	0	0	0	0	0	0	0	0	0	0	0	0	0	0	0	0	0	0	0	0	0	0	0	0	0	0	0	0	0	0	0	0	0	0	0	16	35	3	0	0	0	0	0	0	0	0	0	0
AL-08	Alloprevotella_sp_HOT_914	0	0	1	0	0	0	0	0	0	0	0	3	0	0	0	0	0	0	0	1	0	0	0	0	0	0	0	1	0	0	0	0	0	0	0	1	0	0	0	0	0	0	0	0	0	0	0	0
AL-11	Alloprevotella_sp_HOT_914	0	2	7	7	0	0	0	0	0	0	0	1	0	0	40	10	37	18	120	29	11	0	1	1	44	0	52	277	2	0	0	0	0	0	0	6	12	16	22	5	1	0	1	0	38	44	15	13
AL-09	Alloprevotella_tannerae	7	9	47	14	2	0	0	0	7	22	20	6	56	90	18	2	0	0	0	0	1	0	3	0	20	0	10	18	12	14	2	0	1	5	12	490	507	95	12	7	28	13	5	0	4	0	8	21
AL-10	Alloscardovia_omnicolens	0	0	1	0	0	0	0	0	0	0	0	0	0	0	0	0	0	0	0	0	0	3	2	18	0	0	8	0	0	6	0	0	0	0	0	0	0	0	0	0	0	0	0	0	0	0	0	0
AN-01	Anaerococcus_lactolyticus	0	0	0	0	0	0	0	0	0	0	0	0	0	0	0	0	0	0	0	0	0	0	0	0	0	0	0	0	0	0	0	0	0	0	0	0	0	0	0	0	0	0	0	0	0	0	0	0
AN-03	Anaeroglobus_geminatus	0	0	1	0	2	0	0	0	0	3	1	3	0	0	0	0	0	0	0	0	0	0	0	0	0	0	0	0	0	0	0	0	0	0	0	0	3	0	2	0	0	4	0	0	0	0	2	0
CH-02	Anaerolineae[G-1]_sp_HOT_439	0	0	0	0	0	0	0	0	0	0	0	0	0	0	0	0	0	0	0	0	0	0	0	0	0	0	0	0	0	0	0	0	0	0	0	0	0	0	0	0	0	0	0	0	0	0	0	0
CH-03	Anaerolineae[G-1]_sp_HOT_439	0	0	0	0	0	0	0	0	0	0	0	0	0	0	0	0	0	0	0	0	0	0	0	0	0	0	0	0	0	0	0	0	0	0	0	0	0	0	0	0	0	0	0	0	0	0	0	0
AR-01	Arcanobacterium_haemolyticum	0	0	0	0	0	0	0	0	0	0	0	0	0	0	0	0	0	0	0	0	0	0	0	0	0	0	0	0	0	0	0	0	0	0	0	0	0	0	0	0	0	0	0	0	0	0	0	0
AR-02	Arsenicicoccus_bolidensis	0	0	0	0	0	0	0	0	0	0	0	0	0	0	0	0	0	0	0	0	0	0	0	0	0	0	0	0	0	0	0	0	0	0	0	0	0	0	0	0	0	0	0	0	0	0	0	0
AT-01	Atopobium_minutum	0	0	0	0	0	0	0	0	0	0	0	0	0	0	0	0	0	0	0	0	0	0	0	0	0	0	0	0	0	0	0	0	0	0	0	0	0	0	0	0	0	0	0	0	0	0	0	0
AT-02	Atopobium_parvulum	0	25	38	4	54	0	0	0	0	12	12	36	11	0	4	1	1	8	13	1	0	0	0	0	9	0	34	8	0	0	0	0	0	23	18	84	0	11	0	0	86	1	0	0	0	0	1	2
AT-08	Atopobium_parvulum	11	11	177	245	8	0	1	0	0	2	0	1	0	0	1	0	2	4	1	0	1	6	75	307	1	0	0	1	0	0	1	0	0	1	2	1	0	0	0	0	6	5	0	0	0	0	33	20
AT-03	Atopobium_rimae	0	0	0	0	64	0	3	0	1	84	13	7	0	1	4	1	0	18	7	0	0	18	2	0	22	0	18	23	0	2	9	0	0	17	5	19	0	191	36	18	187	42	0	0	12	0	18	0
AT-09	Atopobium_rimae	0	0	4	0	1	1	0	0	0	2	1	2	0	1	1	2	2	5	3	3	0	0	0	0	0	0	1	0	0	1	1	0	0	3	4	0	0	0	0	0	16	9	0	0	0	0	0	0
AT-04	Atopobium_sp_HOT_199	0	0	0	0	0	0	0	0	0	2	1	0	0	0	0	0	0	0	0	0	0	0	0	0	0	0	9	6	2	0	0	0	0	6	1	0	4	0	0	0	0	0	0	0	0	0	0	0
AT-05	Atopobium_sp_HOT_416	0	0	0	0	0	0	0	0	0	0	0	0	0	0	0	0	0	0	0	0	0	0	0	0	0	0	0	0	0	0	0	0	0	0	0	0	0	0	0	0	0	0	0	0	0	0	0	0
AT-06	Atopobium_sp_HOT_810	0	0	0	0	0	0	0	0	0	0	0	0	0	0	0	0	0	0	0	0	0	0	0	0	0	0	0	0	0	0	0	0	0	0	0	0	0	0	0	0	0	0	0	0	0	0	0	0
AT-07	Atopobium_vaginae	0	0	0	0	0	0	0	0	0	0	0	0	0	0	0	0	0	0	0	0	0	0	0	0	0	0	0	0	0	0	0	0	0	0	0	0	0	0	0	0	0	0	0	0	0	0	0	0
BA-01	Bacillus_clausii	0	0	0	0	0	0	0	0	0	0	0	0	0	0	0	0	0	0	0	0	0	0	0	0	0	0	0	0	0	0	0	0	0	0	0	0	0	0	0	0	0	0	0	0	0	0	0	0
BA-02	Bacteroidaceae[G-1]_sp_HOT_272	0	0	0	0	0	0	0	0	0	6	6	49	0	0	0	0	1	0	0	0	0	0	2	0	0	0	1	0	0	0	0	0	0	0	3	0	0	0	0	0	0	0	0	0	0	0	0	0
BA-03	Bacteroidales[G-2]_sp_HOT_274	0	47	87	14	28	0	6	0	0	23	49	27	49	646	46	6	0	54	22	0	0	28	4	0	10	71	0	0	57	44	15	0	1	1	0	85	21	76	0	0	130	2	2	0	1	0	0	0
BA-05	Bacteroides_heparinolyticus	0	0	0	0	0	0	0	0	0	0	0	0	0	0	0	0	0	0	0	0	0	0	0	0	0	0	0	0	0	0	0	0	0	0	0	0	0	0	0	0	0	0	0	0	0	0	0	0
BA-06	Bacteroides_pyogenes	0	0	0	0	0	0	0	0	0	0	0	0	0	0	0	0	0	0	0	0	0	0	0	0	0	0	0	0	0	0	0	0	0	0	0	0	0	0	0	0	0	0	0	0	0	0	0	0
BA-07	Bacteroides_zoogleoformans	0	0	0	0	2	0	0	0	0	0	0	0	0	0	0	0	0	0	0	0	0	0	0	0	0	0	0	0	0	0	0	0	0	0	0	0	0	0	0	0	0	0	0	0	0	0	0	0
BA-08	Bacteroidetes[G-3]_sp_HOT_280	0	0	0	0	5	0	0	0	0	0	0	0	0	0	0	0	0	0	0	0	0	0	0	0	0	0	0	0	1	0	0	0	0	0	0	0	0	0	0	0	0	0	0	0	0	0	0	0
BA-09	Bacteroidetes[G-3]_sp_HOT_281	0	0	0	0	0	0	0	0	0	0	0	0	0	0	0	0	0	0	0	0	0	0	0	0	0	0	0	0	0	0	0	0	0	0	0	0	0	0	0	0	0	0	0	0	0	0	0	0
BA-10	Bacteroidetes[G-3]_sp_HOT_365	0	0	0	0	0	0	0	0	0	0	0	0	0	0	0	0	0	0	0	0	0	0	0	0	0	0	0	0	0	0	0	0	0	0	0	0	0	0	0	0	0	0	0	0	0	0	0	0
BA-20	Bacteroidetes[G-3]_sp_HOT_365	0	0	0	0	0	0	0	0	0	0	0	0	0	0	0	0	0	0	0	0	0	0	0	0	0	0	0	0	0	0	0	0	0	0	0	0	0	0	0	0	0	0	0	0	0	0	0	0
BA-11	Bacteroidetes[G-3]_sp_HOT_436	0	0	0	0	0	0	0	0	0	0	0	0	0	0	0	0	0	0	0	0	0	0	0	0	0	0	0	0	0	0	0	0	0	0	0	0	0	0	0	0	0	0	0	0	0	0	0	0
BA-12	Bacteroidetes[G-3]_sp_HOT_503	0	0	0	0	0	0	0	0	0	0	0	0	0	0	0	0	0	0	0	0	0	0	0	0	0	0	0	0	0	0	0	0	0	1	0	0	0	0	0	0	0	0	0	0	0	0	0	0
BA-13	Bacteroidetes[G-3]_sp_HOT_899	0	0	0	0	0	0	0	0	0	0	0	0	0	0	0	0	0	0	0	0	0	0	0	0	0	0	0	0	0	0	0	0	0	0	0	0	0	0	0	0	0	0	0	0	0	0	0	0
BA-14	Bacteroidetes[G-4]_sp_HOT_509	0	0	0	0	0	0	0	0	0	0	0	0	0	0	0	0	0	0	0	0	0	0	0	0	0	0	0	0	0	0	0	0	0	0	0	0	0	0	0	0	0	0	0	0	0	0	0	0
BA-15	Bacteroidetes[G-5]_sp_HOT_505	0	0	0	0	0	0	0	0	0	0	0	0	0	0	0	0	0	0	0	0	0	0	0	0	0	0	0	0	0	0	0	0	0	0	0	0	0	0	0	0	0	0	0	0	0	0	0	0
BA-16	Bacteroidetes[G-5]_sp_HOT_507	0	0	0	0	0	0	0	0	0	0	0	0	0	0	0	0	0	0	0	0	0	0	0	0	0	0	0	0	0	0	0	0	0	0	0	0	0	0	0	0	0	0	0	0	0	0	0	0
BA-17	Bacteroidetes[G-5]_sp_HOT_511	0	0	0	0	1	0	0	0	0	0	0	0	0	0	0	0	0	0	0	0	0	0	0	0	0	0	0	0	0	0	0	0	0	0	0	0	0	0	0	0	0	0	0	0	0	0	0	0
BA-19	Bacteroidetes[G-5]_sp_HOT_511	0	0	0	0	0	0	0	0	0	0	0	0	0	0	0	0	0	0	0	0	0	0	0	0	0	0	0	0	0	0	0	0	0	0	0	0	0	0	0	0	0	0	0	0	0	0	0	0
BA-18	Bacteroidetes[G-6]_sp_HOT_516	0	0	0	0	2	0	0	0	0	0	0	0	0	0	0	0	0	0	0	0	0	0	0	0	0	0	0	0	0	0	0	6	0	0	0	0	0	0	0	0	0	0	0	0	0	0	0	0
BA-04	Bacteroidetes[G-7]_sp_HOT_911	0	0	0	0	0	0	0	0	0	0	0	0	0	0	0	0	0	0	0	0	0	0	0	0	0	0	0	0	0	0	0	0	0	0	0	0	0	0	0	0	0	0	0	0	0	0	0	0
BD-01	Bdellovibrio_sp_HOT_039	0	0	0	0	0	0	0	0	0	0	0	0	0	0	0	0	0	0	0	0	0	0	0	0	0	0	0	0	0	0	0	0	0	0	0	0	0	0	0	0	0	0	0	0	0	0	0	0
BE-01	Bergeyella_sp_HOT_319	0	0	0	0	0	0	0	0	0	0	0	0	0	0	0	0	0	0	0	0	0	0	0	0	0	0	0	0	0	0	0	0	0	0	0	0	0	0	0	0	0	0	0	0	0	0	0	0
BE-02	Bergeyella_sp_HOT_322	9	20	77	109	286	319	95	249	21	440	23	115	447	809	90	127	510	641	36	10	302	213	24	38	105	1124	16	247	0	39	17	7	62	11	18	1370	260	373	834	36	60	189	44	590	40	882	279	1027
BE-03	Bergeyella_sp_HOT_900	0	0	0	0	11	0	0	0	0	0	0	0	0	0	0	0	0	0	0	0	0	0	0	0	0	0	0	0	0	0	0	0	8	0	0	0	0	0	0	0	0	0	0	0	0	0	0	0
BE-04	Bergeyella_sp_HOT_907	0	3	7	0	28	2	0	0	0	16	3	1	36	11	5	0	0	0	0	0	0	0	0	0	0	155	0	3	0	0	9	0	0	2	3	364	0	23	0	0	0	43	0	0	0	0	0	1
BE-05	Bergeyella_sp_HOT_931	0	0	0	0	0	0	0	0	0	0	2	0	0	0	0	0	5	0	0	0	0	0	0	0	1	0	0	0	0	0	0	0	0	0	0	0	2	0	0	0	0	0	0	0	0	0	0	0
BI-01	Bifidobacteriaceae[G-2]_sp_HOT_407	0	0	0	0	0	0	0	0	0	0	0	0	0	0	0	0	0	0	0	0	0	0	0	0	0	0	0	0	0	0	0	0	0	0	0	0	0	0	0	0	0	0	0	0	0	0	0	0
BI-02	Bifidobacterium_animalis_subsp_animalis	0	0	0	0	41	0	0	0	0	0	0	0	4	0	0	0	0	0	0	0	0	0	0	1	0	0	0	0	0	0	0	0	0	0	0	0	0	0	0	0	0	0	0	0	0	0	0	0
BI-03	Bifidobacterium_animalis_subsp_lactis	0	0	0	0	0	0	0	0	0	0	0	0	0	0	0	0	0	0	0	0	0	0	0	0	0	0	0	0	0	0	0	0	0	0	0	0	0	0	0	0	0	0	0	0	0	0	0	0
BI-04	Bifidobacterium_breve	0	0	0	0	0	0	0	0	0	0	0	0	0	0	0	0	0	0	0	0	0	0	0	0	0	0	0	0	0	0	0	0	0	0	0	0	0	0	0	0	0	0	0	0	0	0	0	0
BI-05	Bifidobacterium_dentium	0	1	0	3	52	0	0	0	1	522	9	15	0	0	0	0	0	0	0	0	0	0	2	0	19	0	0	0	0	0	0	0	0	0	0	19	0	2	0	0	0	4	0	0	0	0	4	0
BI-06	Bifidobacterium_longum	0	0	12	18	8	0	0	0	0	1	1	0	0	0	0	0	0	0	0	0	0	0	0	0	0	0	0	0	0	0	0	0	0	0	0	0	0	0	0	0	0	0	0	0	0	0	0	0
BI-07	Bifidobacterium_scardovii	0	0	0	0	0	0	0	0	0	0	0	0	0	0	0	0	0	0	0	0	0	0	0	0	0	0	0	0	0	0	0	0	0	0	0	0	0	0	0	0	0	0	0	0	0	0	0	0
BR-01	Brevundimonas_diminuta	0	0	0	0	0	0	0	0	0	0	0	0	0	0	0	0	0	0	0	0	0	0	0	0	0	0	0	0	0	0	0	0	0	0	0	0	0	0	0	0	0	0	0	0	0	0	0	0
BU-01	Bulleidia_extructa	0	0	0	0	3	0	0	0	0	0	0	0	0	0	0	0	0	0	0	0	0	0	0	0	0	0	0	0	0	0	0	0	0	2	0	0	0	0	0	0	0	0	0	0	0	0	0	0
LA-10	Butyrivibrio_sp_HOT_080	0	0	0	0	0	0	0	0	0	0	0	0	0	0	0	0	0	0	0	0	0	0	0	0	0	0	0	0	0	0	0	0	0	1	22	0	0	0	0	0	0	0	0	0	0	0	0	0
LA-12	Butyrivibrio_sp_HOT_090	0	0	0	0	0	0	0	0	0	0	0	0	0	0	0	0	0	0	0	0	0	0	0	0	0	0	0	0	0	0	0	0	0	0	0	0	0	0	0	0	0	0	0	0	0	0	0	0
LA-11	Butyrivibrio_sp_HOT_455	0	1	0	0	0	1	0	0	0	0	0	4	0	0	3	0	3169	124	22	39	20	2	58	91	8	0	0	3	0	0	0	1	0	0	10	67	0	16	19	0	0	0	0	0	1	0	42	10
CA-01	Campylobacter_concisus	0	6	11	9	5	0	0	0	0	0	0	7	198	120	21	5	15	4	2	1	0	1	0	2	10	6	0	2	0	1	0	0	501	0	4	0	0	0	0	0	0	8	0	0	0	0	12	0
CA-03	Campylobacter_curvus	0	0	1	0	41	0	0	0	0	0	0	0	0	0	0	0	0	0	0	0	0	0	0	0	0	0	0	0	0	0	0	0	14	0	3	0	0	0	0	0	0	0	0	0	0	0	0	0
CA-04	Campylobacter_gracilis	0	182	68	17	127	0	1	2	0	76	27	28	130	535	12	17	228	30	8	0	0	0	3	0	49	50	6	22	5	9	0	0	464	2	34	6	1299	25	1	15	180	268	0	0	1	0	0	0
CA-06	Campylobacter_sp_HOT_044	0	0	0	0	5	0	0	0	0	8	0	0	0	0	0	0	0	0	0	0	0	0	0	0	3	0	0	10	0	0	0	0	0	0	0	0	0	0	0	0	102	41	0	6	0	0	58	8
CA-07	Campylobacter_sputorum	0	0	0	0	0	0	0	0	0	0	0	0	0	0	0	0	0	0	0	0	0	0	0	0	0	0	0	0	0	0	0	0	0	0	0	0	0	0	0	0	0	0	0	0	0	0	0	0
CA-08	Campylobacter_ureolyticus	0	0	0	0	0	0	0	0	0	0	0	0	0	0	0	0	0	0	0	0	0	0	0	0	0	0	0	0	0	0	0	0	0	0	0	0	0	0	0	0	0	0	0	0	0	0	0	0
CA-09	Capnocytophaga_gingivalis	0	2	34	16	49	5	2	12	4	648	24	262	41	145	14	6	93	201	5	8	36	87	6	0	50	956	3	20	11	2	0	5	167	0	13	475	19	121	57	35	136	156	18	0	6	99	67	52
CA-10	Capnocytophaga_granulosa	2	10	26	5	54	0	3	1	3	74	17	186	0	0	0	0	14	35	1	1	0	85	3	1	59	154	6	8	0	2	20	3	6	0	6	25	0	9	1	0	0	8	7	0	2	3	87	7
CA-11	Capnocytophaga_haemolytica	0	0	0	0	4	0	0	0	0	0	0	0	11	3	2	0	0	0	0	0	0	0	0	0	0	0	0	0	0	0	0	0	0	4	1	0	0	0	0	0	0	0	0	0	0	0	0	0
CA-12	Capnocytophaga_leadbetteri	0	7	33	21	49	0	2	1	1	205	18	168	496	682	126	42	66	105	4	2	0	63	1	0	54	4271	7	11	3	9	5	1	16	1	5	404	9	60	275	27	49	23	32	0	4	32	57	6
CA-13	Capnocytophaga_ochracea	0	0	0	0	0	0	0	0	0	0	0	0	0	0	0	0	0	0	0	0	0	0	0	0	12	0	0	0	0	0	0	0	0	0	0	0	0	0	0	0	3	0	0	0	0	0	0	0
CA-36	Capnocytophaga_sp_HOT_326	0	8	15	8	10	0	0	0	0	31	1	0	189	660	13	8	67	11	0	0	0	21	0	7	1	253	2	0	0	0	0	0	1398	1	5	0	0	0	0	0	0	0	0	0	0	0	9	6
CA-17	Capnocytophaga_sp_HOT_332	0	1	20	7	1	0	0	0	0	0	0	0	0	0	0	0	0	0	0	0	0	0	0	0	0	1	0	0	0	0	0	0	0	0	0	0	0	0	0	0	0	0	0	0	0	0	13	0
CA-18	Capnocytophaga_sp_HOT_334	0	0	0	0	0	0	0	0	0	0	0	0	0	0	0	0	0	0	0	0	0	0	0	0	0	0	0	0	0	0	0	0	0	0	0	0	0	0	0	0	0	0	0	0	0	0	0	0
CA-19	Capnocytophaga_sp_HOT_335	0	0	0	0	0	0	0	0	0	0	0	0	0	0	0	0	94	0	2	0	0	0	0	0	0	0	0	0	0	0	0	0	0	0	0	0	0	0	0	0	0	0	0	0	0	0	0	0
CA-20	Capnocytophaga_sp_HOT_336	0	0	3	0	7	0	0	0	0	0	0	0	0	0	0	0	5	0	0	0	0	0	0	0	37	227	8	8	0	0	0	0	0	0	0	0	0	0	0	0	3	1	0	0	0	2	0	0
CA-21	Capnocytophaga_sp_HOT_338	0	6	8	23	21	0	0	0	3	21	3	67	0	0	0	0	0	0	0	0	0	0	0	0	0	0	0	3	0	1	0	0	0	0	0	0	0	0	0	0	0	0	0	0	1	2	0	0
CA-23	Capnocytophaga_sp_HOT_412	0	0	0	0	0	0	0	0	0	0	0	0	0	0	0	0	0	0	0	0	0	0	0	0	0	0	0	0	0	0	0	0	0	0	0	6	0	4	6	5	0	0	0	0	0	0	0	0
CA-24	Capnocytophaga_sp_HOT_863	0	0	0	0	0	0	0	0	0	0	0	0	0	0	0	0	0	0	0	0	0	0	0	0	0	0	0	0	0	0	0	0	0	0	0	0	0	0	0	0	0	0	7	0	0	1	0	0
CA-25	Capnocytophaga_sp_HOT_864	0	0	15	3	0	0	0	0	0	0	0	0	0	0	0	0	0	0	0	0	0	0	0	0	0	0	0	0	0	0	0	0	0	0	0	0	0	0	0	0	18	0	0	0	0	0	0	0
CA-26	Capnocytophaga_sp_HOT_878	0	0	0	0	0	0	0	0	0	0	0	0	0	0	0	0	0	0	0	0	0	0	0	0	0	0	0	0	0	0	0	0	0	0	0	0	0	0	0	0	0	0	0	0	0	0	0	0
CA-27	Capnocytophaga_sp_HOT_901	0	0	0	0	0	0	0	0	0	0	0	0	0	0	0	0	0	0	0	0	0	0	0	0	0	0	0	0	0	0	0	0	0	0	0	0	0	0	0	0	0	0	0	0	0	0	0	0
CA-28	Capnocytophaga_sp_HOT_902	0	0	0	0	0	0	0	0	0	3	0	0	0	0	0	0	0	0	0	0	0	0	0	0	0	255	4	0	0	0	0	0	1	1	0	0	0	0	0	0	0	1	0	0	0	0	0	0
CA-30	Capnocytophaga_sputigena	0	58	47	27	38	41	2	0	3	420	15	100	285	798	57	24	152	125	4	1	13	3	1	0	9	622	3	1	0	3	0	0	0	0	0	33	0	0	0	0	23	43	11	0	2	17	11	29
CA-31	Cardiobacterium_hominis	0	12	25	4	38	69	2	0	0	459	9	87	22	0	0	0	0	58	9	2	38	67	6	0	10	3211	8	16	0	4	0	0	1661	0	2	7	13	75	6	18	0	22	13	0	1	2	12	219
CA-32	Cardiobacterium_valvarum	0	0	0	0	6	0	0	0	0	465	11	61	0	0	0	0	18	44	8	1	0	0	0	0	0	383	5	3	12	7	0	0	0	0	6	12	0	9	0	0	0	0	0	0	1	0	16	0
CA-37	Catonella_morbi	0	2	46	78	0	16	4	2	33	0	12	185	0	0	52	127	31	420	29	142	0	0	56	48	4	0	21	101	0	20	4	0	0	4	74	103	20	90	304	0	10	36	0	0	0	14	136	0
CA-34	Catonella_sp_HOT_451	0	6	8	1	0	0	0	0	0	0	0	0	0	0	0	0	0	0	0	0	0	0	0	0	4	0	0	0	0	0	0	0	0	1	5	0	0	0	0	0	0	0	0	0	0	0	0	0
CA-35	Caulobacter_sp_HOT_002	0	0	0	0	0	0	0	0	0	0	0	0	0	0	0	0	0	0	0	0	0	0	0	0	0	0	0	0	0	0	0	0	0	0	0	0	0	0	0	0	0	0	0	0	0	0	0	0
CE-02	Centipeda_periodontii	0	0	1	2	0	0	0	0	0	1	0	4	22	4	3	1	3	8	1	0	0	0	0	0	0	1	0	0	0	0	0	0	4	0	3	116	2	5	1	0	0	13	0	0	0	0	0	0
CH-01	Chlamydophila_pneumoniae	0	0	0	0	0	0	0	0	0	0	0	0	0	0	0	0	0	0	0	0	0	0	0	0	0	0	0	0	0	0	0	0	0	0	0	0	0	0	0	0	0	0	0	0	0	0	0	0
CL-01	Clostridiales[F-1][G-1]_sp_HOT_093	0	0	0	0	0	0	0	0	0	0	0	0	0	0	0	0	0	0	0	0	0	0	0	0	0	0	0	0	0	0	0	0	0	0	0	0	0	0	0	0	0	0	0	0	0	0	0	0
CL-02	Clostridiales[F-1][G-2]_sp_HOT_402	0	0	0	0	0	0	0	0	0	0	0	0	0	0	0	0	0	0	0	0	0	0	0	0	0	0	0	0	0	0	0	0	0	0	0	0	0	0	0	0	0	0	0	0	0	0	0	0
CL-07	Clostridiales[F-3][G-1]_sp_HOT_876	0	0	0	0	0	0	0	0	0	0	0	0	0	0	0	0	0	0	0	0	0	0	0	0	0	0	0	0	0	0	0	0	0	0	0	0	0	0	0	0	0	0	0	0	0	0	0	0
CO-01	Corynebacterium_diphtheriae	0	0	0	0	0	0	0	0	0	0	0	0	0	0	0	0	0	0	0	0	0	0	0	0	0	0	0	0	0	0	0	0	0	0	0	0	0	0	0	0	0	0	0	0	0	0	0	0
CO-07	Corynebacterium_diphtheriae	0	0	0	0	0	0	0	0	0	0	0	0	0	0	0	0	0	0	0	0	0	0	0	0	0	0	0	0	0	0	0	0	1	0	0	0	0	0	0	0	0	1	0	0	0	0	0	0
CO-08	Corynebacterium_diphtheriae	0	0	0	0	0	0	0	0	0	0	0	0	0	0	0	0	0	0	0	0	0	0	0	0	0	0	0	0	0	1	0	0	0	0	0	0	1	0	0	0	0	2	0	0	0	0	0	0
CO-02	Corynebacterium_durum	0	6	60	0	225	5	4	0	4	182	59	95	48	535	42	2	21	721	44	2	44	497	16	9	8	60	9	10	0	2	3	3	4	9	2	88	305	152	15	5	18	15	3	0	9	8	205	149
CO-03	Corynebacterium_matruchotii	0	626	125	17	345	38	23	4	6	55	17	51	80	5212	42	0	28	39	37	0	13	281	42	1	42	3011	18	11	80	24	18	6	326	12	20	95	35	35	10	1	21	118	0	7	1	3	65	0
CO-04	Corynebacterium_mucifaciens	0	0	0	0	0	0	0	0	0	0	0	0	0	0	0	0	0	0	0	0	0	0	0	0	0	0	0	0	0	0	0	0	0	0	0	0	0	0	0	0	0	0	0	0	0	0	0	0
CO-05	Corynebacterium_tuscaniense	0	0	0	0	0	0	0	0	0	0	0	0	0	0	0	0	0	0	0	0	0	0	0	0	0	0	0	0	0	0	0	0	0	0	0	0	0	0	0	0	0	0	0	0	0	0	0	0
CO-06	Corynebacterium_urealyticum	0	0	0	0	2	0	0	0	0	0	0	0	0	0	0	0	0	0	0	0	0	0	0	0	0	0	0	0	0	0	0	0	0	0	0	0	0	0	0	0	0	0	0	0	0	0	0	0
CR-01	Cryptobacterium_curtum	0	0	1	1	3	0	0	0	0	13	0	1	0	0	0	0	0	0	1	0	0	0	0	0	0	0	2	1	0	0	0	0	0	0	0	0	0	3	0	0	5	16	0	0	0	0	0	0
AQ-01	Defluvibacter_lusatiensis	0	0	0	0	0	0	0	0	0	0	0	0	0	0	0	0	0	0	0	0	0	0	0	0	0	0	0	0	0	0	0	0	0	0	0	0	0	0	0	0	0	0	0	0	0	0	0	0
DE-01	Delftia_acidovorans	0	0	0	0	0	0	0	0	0	0	0	0	0	0	0	0	0	0	0	0	0	0	0	0	0	0	0	0	0	0	0	0	0	0	0	40	0	0	0	0	0	0	0	0	0	0	0	0
DE-02	Desulfobulbus_sp_HOT_041	0	0	0	0	0	0	0	0	0	0	0	0	11	0	0	0	0	0	0	0	0	0	0	0	0	0	0	0	0	0	0	0	0	0	0	0	0	0	0	0	0	0	0	0	0	0	0	0
DE-03	Desulfomicrobium_orale	0	0	0	0	0	0	0	0	0	0	0	0	0	0	0	0	0	0	0	0	0	0	0	0	0	0	0	0	0	0	0	0	0	0	0	0	0	0	0	0	0	0	0	0	0	0	0	0
DE-04	Desulfovibrio_fairfieldensis	0	0	0	0	0	0	0	0	0	0	0	0	0	0	0	0	0	0	0	0	0	0	0	0	0	0	0	0	0	0	0	0	0	0	0	0	0	0	0	0	0	0	0	0	0	0	0	0
DE-05	Desulfovibrio_sp_HOT_040	0	0	0	0	0	0	0	0	0	0	0	0	0	0	0	0	0	0	0	0	0	0	0	0	0	0	0	0	0	0	0	0	0	0	0	0	0	0	0	0	0	0	0	0	0	0	0	0
DI-01	Dialister_invisus	2	83	336	28	42	0	1	0	2	83	15	6	49	22	11	0	34	143	32	1	0	10	2	0	35	1	23	16	0	4	3	1	1	30	11	103	30	94	9	0	355	182	6	4	8	2	77	0
DI-02	Dialister_micraerophilus	0	0	0	0	2	0	0	0	0	0	0	0	0	0	0	0	0	0	0	0	0	0	0	0	0	0	0	0	0	0	0	0	0	0	0	0	0	0	0	0	2	22	0	0	0	0	0	0
DI-03	Dialister_pneumosintes	0	16	30	11	0	0	0	0	0	0	6	11	0	0	0	1	0	0	0	0	0	0	0	0	3	0	1	1	0	0	0	0	2	8	5	0	0	0	0	0	0	0	2	0	2	0	13	2
DI-04	Dialister_sp_HOT_119	0	16	3	1	0	0	0	0	0	0	2	0	0	0	0	0	0	0	0	0	0	0	0	0	0	0	0	0	0	0	0	0	0	0	0	0	10	4	0	0	0	0	0	0	0	0	0	0
DI-06	Dietzia_cinnamea	0	0	0	0	0	0	0	0	0	0	0	0	0	0	0	0	0	0	0	0	0	0	0	0	0	0	0	0	0	0	0	0	0	0	0	0	0	0	0	0	0	0	0	0	0	0	0	0
DO-01	Dolosigranulum_pigrum	0	0	0	0	0	0	0	0	0	0	0	9	0	0	0	0	0	0	0	0	0	0	0	0	0	0	0	0	0	0	0	0	0	0	0	0	0	0	0	0	0	0	0	0	0	0	0	0
EG-01	Eggerthella_lenta	0	0	0	0	0	0	0	0	0	0	0	0	0	0	0	0	0	0	0	0	0	0	0	0	0	0	0	0	0	0	0	0	0	0	0	0	0	0	0	0	0	0	0	0	0	0	0	0
EG-02	Eggerthia_catenaformis	0	0	0	0	1	0	0	0	0	0	0	0	0	0	0	0	0	0	0	0	0	0	0	0	0	0	0	0	0	0	0	0	0	1	0	0	0	0	0	0	0	2	0	0	0	0	0	0
EI-01	Eikenella_corrodens	0	20	24	20	14	2	2	0	0	123	36	37	77	169	12	1	0	136	8	0	0	70	3	0	1	1005	6	9	0	0	0	0	80	1	3	13	33	21	2	9	6	4	0	0	15	150	8	19
EI-02	Eikenella_sp_HOT_011	0	0	0	0	0	0	0	0	0	1	0	0	0	0	0	0	0	0	0	0	0	0	0	0	0	0	0	0	0	0	0	0	0	0	0	0	0	0	0	0	0	0	0	0	0	0	0	0
EN-02	Enterococcus_faecalis	0	3	0	1	6	0	0	1	0	3	1	1	2	3	0	1	3	15	0	1	3	3	0	2	0	0	4	3	0	2	0	0	2	1	1	4	1	1	0	2	0	1	0	1	0	0	0	0
ER-01	Erysipelothrichaceae[G-1]_sp_HOT_904	0	0	0	0	0	0	0	0	0	0	0	0	3	0	0	0	30	0	0	0	0	0	0	0	3	0	1	3	0	0	0	0	0	0	0	0	0	0	0	0	0	0	0	0	0	0	0	0
ER-02	Erysipelothrichaceae[G-1]_sp_HOT_905	0	0	0	0	0	0	0	0	0	0	0	0	3	0	0	0	0	0	0	0	0	0	0	0	0	0	0	0	3	0	0	0	0	0	0	0	0	4	0	0	0	0	0	0	0	0	0	0
ER-03	Erysipelothrix_tonsillarum	0	0	0	0	0	0	0	0	0	0	0	0	0	0	0	0	0	0	0	0	0	0	0	0	0	0	0	0	0	0	0	0	0	0	0	0	0	0	0	0	0	0	0	0	0	0	0	0
ER-04	Erythromicrobium_ramosum	0	0	0	0	0	0	0	0	0	0	0	0	0	0	0	0	0	0	0	0	0	0	0	0	0	0	0	0	0	0	0	0	0	0	0	0	0	0	0	0	0	0	0	0	0	0	0	0
EU-01	Eubacterium_limosum	0	0	0	0	0	0	0	0	0	0	0	0	0	0	0	0	0	0	0	0	0	0	0	0	0	0	0	0	0	0	0	0	0	0	0	0	0	0	0	0	0	0	0	0	0	0	0	0
EU-11	Eubacterium_limosum	0	0	0	0	0	0	0	0	0	0	0	0	0	0	0	0	0	0	0	0	0	0	0	0	0	0	0	0	0	0	0	0	0	0	0	0	0	0	0	0	0	0	0	0	0	0	0	0
FA-01	Fastidiosipila_sanguinis	0	0	0	0	0	0	0	0	0	0	0	0	0	0	0	0	0	0	0	0	0	0	0	0	0	0	0	0	0	0	0	0	0	0	0	0	0	0	0	0	0	0	0	0	0	0	0	0
FI-01	Filifactor_alocis	0	0	0	0	29	0	0	0	0	0	0	0	7	0	0	0	0	0	0	0	0	0	0	0	10	0	22	9	0	0	0	0	0	22	0	0	2	9	5	6	0	0	0	0	2	2	0	0
FI-02	Finegoldia_magna	0	0	0	0	0	0	0	0	0	0	0	0	0	0	0	0	0	0	0	0	0	0	0	0	0	0	0	0	0	0	0	0	0	0	0	0	0	0	0	0	0	0	0	0	0	0	0	0
FL-03	Flavitalea_sp_HOT_320	0	0	0	0	0	0	0	0	0	0	0	0	0	0	0	0	0	0	0	0	0	0	0	0	0	0	0	0	0	0	0	0	0	0	0	0	0	0	0	0	0	0	0	0	0	0	0	0
FR-01	Fretibacterium_fastidiosum	0	0	7	2	12	0	0	0	0	1	4	17	0	0	0	0	0	0	0	0	0	0	0	0	0	0	0	0	7	0	0	0	0	0	18	0	0	1	0	0	0	0	9	0	0	0	0	0
FR-07	Fretibacterium_sp_HOT_358	0	0	0	0	0	0	0	0	0	0	0	0	0	0	0	0	0	0	0	0	0	0	0	0	0	0	0	0	0	0	0	0	0	0	0	0	0	0	0	0	0	0	0	0	0	0	0	0
FR-04	Fretibacterium_sp_HOT_360	6	5	10	1	2	0	0	0	0	2	1	17	0	0	0	0	0	0	0	0	0	0	0	0	0	0	0	0	0	0	0	0	0	0	3	0	0	1	0	0	0	0	0	0	0	0	2	0
FR-05	Fretibacterium_sp_HOT_361	0	0	0	0	0	0	0	0	0	0	0	0	0	0	0	0	0	0	0	0	0	0	0	0	0	0	0	0	0	0	0	0	0	0	0	0	0	0	0	0	0	0	0	0	0	0	0	0
FU-01	Fusobacterium_gonidiaformans	0	0	0	0	0	0	0	0	0	0	0	0	0	0	0	0	0	0	0	0	0	0	0	0	0	0	0	0	0	0	0	0	0	0	0	0	0	0	0	0	0	0	0	0	0	0	0	0
FU-02	Fusobacterium_gonidiaformans	0	0	0	0	0	0	0	0	0	0	0	0	0	0	0	0	0	0	0	0	0	0	0	0	0	0	0	0	0	0	0	0	0	0	0	0	0	0	0	0	0	0	0	0	0	0	0	0
FU-04	Fusobacterium_necrophorum	0	0	0	0	0	0	0	0	0	0	0	0	0	0	0	0	0	0	0	0	0	0	0	0	0	0	0	0	0	0	0	0	0	0	0	0	0	0	0	0	0	0	0	0	0	0	0	0
FU-12	Fusobacterium_nucleatum_subsp_animalis	0	70	43	48	201	3	0	0	0	50	33	34	51	436	34	2	0	96	9	4	1	14	9	0	86	2	16	11	10	5	1	0	25	30	86	75	4	57	7	0	5	2	13	0	18	2	1	0
FU-07	Fusobacterium_nucleatum_subsp_nucleatum	1	1	6	3	519	1	2	0	0	1	1	1	4	19	3	0	0	4	1	0	0	3	1	0	76	0	0	1	0	1	39	0	1	0	0	219	59	3	0	0	6	3	2	0	0	1	3	0
FU-10	Fusobacterium_periodonticum	71	138	1164	982	396	1415	317	369	25	16	241	223	1046	383	1675	2615	1166	2457	723	479	447	142	510	2136	1257	48	235	2277	95	180	52	25	52	386	1121	1365	636	3412	15032	133	2663	5173	69	15	451	4990	1817	564
FU-13	Fusobacterium_sp_HOT_204	0	2	8	1	10	0	0	0	2	2	0	6	4	12	1	0	0	5	1	0	0	0	0	1	0	19	0	3	2	0	0	0	8	1	0	2	18	8	16	1	6	1	0	0	0	2	2	4
FU-11	Fusobacterium_sp_HOT_205	0	0	0	0	0	0	0	0	0	1	0	0	0	1	0	0	0	0	0	2	0	0	0	0	1	0	0	0	0	0	0	0	1	0	0	0	0	1	0	0	0	0	0	0	0	1	2	1
GA-01	Gardnerella_vaginalis	0	0	0	0	0	0	0	0	0	0	0	0	0	0	0	0	0	0	0	0	0	0	0	0	0	0	0	0	0	0	0	0	0	0	0	0	0	0	0	0	2	6	0	0	0	0	0	0
GE-06	Gemella_bergeri	0	0	0	0	0	0	0	0	0	0	0	0	0	0	0	0	0	0	0	0	0	0	0	0	0	0	0	0	0	0	0	0	0	0	0	0	0	0	0	0	0	0	0	0	0	0	0	0
GE-02	Gemella_haemolysans	119	3248	114	48	1243	1959	798	603	15249	3918	1455	3191	46123	2255	1287	571	3177	2430	199	28	6915	1262	437	105	15788	182	245	241	2888	437	47	2269	7987	1122	1453	9951	1462	1291	1088	7039	2148	1535	4945	4587	1706	1199	6993	540
GE-03	Gemella_morbillorum	0	130	324	67	316	6	25	2	0	163	25	44	97	819	79	4	0	25	15	0	6	256	23	10	16	149	2	1	29	12	10	0	1054	4	1	174	87	43	3	13	0	22	0	1	18	12	477	21
GE-07	Gemella_morbillorum	17	17	195	6	498	0	0	0	0	45	46	99	12	0	0	0	0	0	0	0	1	5	0	0	117	35	45	97	76	63	8	0	0	3	0	203	196	141	21	13	0	16	20	57	48	6	0	0
GE-05	Gemella_morbillorum	0	1	0	0	304	0	0	0	0	14	10	14	186	37	192	2	0	0	0	0	0	11	0	1	17	1022	21	21	1	1	1	0	3	17	3	168	68	28	2	0	0	42	29	28	31	0	75	40
GE-04	Gemella_sanguinis	195	35	1167	4731	128	763	825	1615	74	46	3656	8266	527	27	1805	2292	305	906	346	180	128	143	222	686	250	25	935	1455	2437	1744	11621	38	35	669	1613	20	52	365	621	18	93	124	55	14	1416	6277	1235	159
GN-01	GN02[G-1]_sp_HOT_871	0	0	3	0	0	0	0	0	0	2	1	2	0	0	0	0	0	0	0	0	0	0	0	0	0	0	0	0	0	0	0	0	0	0	1	0	0	0	0	0	0	0	0	0	0	0	1	0
GN-02	GN02[G-1]_sp_HOT_872	0	0	0	0	0	0	1	0	15	297	15	484	0	0	0	0	0	0	0	0	0	0	0	0	6	562	0	2	0	0	0	2	0	0	2	0	0	0	0	0	0	0	0	0	0	0	8	0
GN-03	GN02[G-2]_sp_HOT_873	0	0	0	0	0	0	0	0	1	0	0	18	0	0	0	0	0	0	0	0	0	0	0	0	0	0	0	0	0	0	0	0	0	0	0	0	0	0	0	0	0	0	0	0	0	0	5	29
GR-01	Granulicatella_adiacens	315	598	3043	6952	964	2787	5225	11765	38	622	2302	8399	839	3529	2694	2987	2046	4496	1211	709	126	433	430	3006	1969	108	4915	11088	3303	2821	11776	29	956	2192	5198	335	165	807	1323	135	4079	6790	51	14	1049	8079	1265	747
GR-02	Granulicatella_elegans	20	1730	42	25	179	152	9	0	938	1078	82	253	4792	52	18	1	214	129	2	1	0	0	0	2	657	2	19	10	6	0	0	65	1663	80	286	1381	607	107	70	708	305	315	592	7574	238	179	0	65
HA-02	Haemophilus_ducreyi	0	0	0	0	0	0	0	0	0	0	0	0	0	0	0	0	0	0	0	0	0	0	0	0	0	0	0	0	0	0	0	0	0	0	0	0	0	0	0	0	0	0	0	0	0	0	0	0
HA-05	Haemophilus_parainfluenzae	264	6790	2019	2705	1059	1906	1935	4857	35	2904	558	853	4999	7286	886	334	1302	2706	1407	414	4849	7429	232	718	777	17	723	1662	66	1069	197	58	1011	217	2607	2115	7903	3418	8491	483	592	1965	436	7880	1687	11976	2744	17752
HA-07	Haemophilus_pittmaniae	14	31	465	469	13	3	11	3	0	0	0	1	0	4	1	0	29	57	33	4	3	21	12	21	1	0	0	2	0	0	0	5	3	7	230	1045	59	198	104	11	326	1556	29	17	376	2528	4	6
HE-01	Helicobacter_pylori	0	0	0	0	0	0	0	0	0	0	0	0	0	0	0	0	0	0	0	0	0	0	0	0	0	0	0	0	0	0	0	0	0	0	0	0	0	0	0	0	0	0	0	0	0	0	0	0
JO-01	Johnsonella_ignava	0	0	2	1	15	0	0	0	0	0	0	0	0	0	0	0	0	0	0	0	0	0	0	0	0	0	0	0	0	0	0	0	48	0	1	0	0	0	0	0	0	8	4	0	0	1	0	0
JO-02	Johnsonella_sp_HOT_166	0	0	0	0	26	0	0	0	0	0	0	0	0	0	0	0	0	0	0	0	0	0	0	0	0	0	0	0	0	0	14	0	1	2	21	0	0	0	0	0	0	0	0	0	0	0	0	0
JO-03	Jonquetella_anthropi	0	0	0	0	0	0	0	0	0	0	0	0	0	0	0	0	0	0	0	0	0	0	0	0	0	0	0	0	0	0	0	0	0	0	0	0	0	0	0	0	0	0	0	0	0	0	0	0
KI-02	Kingella_kingae	0	0	0	0	0	0	0	0	0	0	0	0	0	0	0	0	0	0	0	0	0	0	0	0	0	0	0	0	0	0	0	0	0	0	0	0	0	0	0	0	0	0	0	0	0	0	0	0
KI-03	Kingella_oralis	0	190	64	18	65	0	1	0	0	0	0	1	95	1124	33	0	0	26	2	0	25	18	8	15	22	0	4	14	11	4	7	0	906	2	32	0	0	6	0	139	139	86	1	0	4	5	14	5
KI-05	Kingella_sp_HOT_012	0	0	0	0	0	0	0	0	0	0	0	0	0	0	0	0	0	0	0	0	0	0	0	0	0	0	0	0	0	0	0	0	0	0	0	0	0	0	0	0	0	0	0	0	0	0	0	0
KI-06	Kingella_sp_HOT_459	0	0	2	3	0	0	0	0	0	0	0	0	0	0	0	0	0	0	0	0	0	1	0	0	0	0	0	0	0	0	0	0	0	0	0	0	0	0	0	0	0	0	0	1	0	50	0	0
LA-01	Lachnoanaerobaculum_orale	0	6	31	64	0	0	1	0	3	7	10	238	13	2	20	24	502	2068	258	398	54	10	93	876	44	0	30	67	0	2	0	2	3	49	90	0	0	5	0	0	6	0	1	0	0	0	27	11
LA-02	Lachnoanaerobaculum_saburreum	0	9	12	8	49	0	0	0	0	6	1	12	95	90	11	1	30	33	1	0	4	0	2	2	38	0	3	6	31	0	1	0	20	1	21	10	0	0	2	0	20	30	0	0	0	0	26	0
LA-03	Lachnoanaerobaculum_sp_HOT_083	0	2	1	0	4	0	0	0	0	0	0	0	14	0	0	0	1	4	1	0	0	0	0	1	0	5	0	3	0	0	0	1	2	1	1	47	26	61	223	0	0	11	0	0	0	0	25	0
LA-04	Lachnoanaerobaculum_sp_HOT_089	0	0	0	0	0	0	0	0	0	0	0	0	0	0	0	0	0	0	0	0	0	0	0	0	0	0	0	0	0	0	0	0	0	2	0	0	0	0	0	0	0	0	0	0	0	0	0	0
LA-05	Lachnoanaerobaculum_sp_HOT_496	0	0	0	0	1	0	0	0	0	0	0	0	0	0	0	0	0	0	0	0	0	0	0	0	0	0	0	0	0	0	0	0	0	0	0	0	0	0	0	0	0	0	0	0	0	0	0	0
LA-06	Lachnoanaerobaculum_umeaense	9	120	85	53	72	58	2	1	14	7	10	71	24	67	51	61	193	334	73	58	15	7	18	65	82	0	71	432	0	0	0	8	153	16	123	115	53	137	620	0	14	20	9	0	4	26	92	12
BU-02	Lachnospiraceae[G-10]_sp_HOT_094	0	0	0	0	0	0	0	0	0	0	0	0	0	0	0	0	0	0	0	0	0	0	0	0	0	0	0	0	0	0	0	0	0	0	0	0	0	0	0	0	0	0	0	0	0	0	0	0
LA-07	Lachnospiraceae[G-2]_sp_HOT_088	0	0	0	0	0	0	0	0	0	0	0	0	2	0	0	0	0	0	0	1	0	0	0	0	0	0	0	0	8	0	0	0	0	0	0	0	0	0	0	0	0	0	0	0	1	2	0	0
LA-30	Lachnospiraceae[G-2]_sp_HOT_088	0	0	0	0	0	0	0	0	0	0	0	0	2	0	0	1	0	0	0	0	0	0	0	0	0	4	0	0	0	0	0	0	0	0	0	0	0	0	0	0	0	0	0	0	0	0	0	0
LA-08	Lachnospiraceae[G-2]_sp_HOT_096	0	0	0	3	39	0	0	0	0	0	2	59	0	0	0	0	565	2410	51	450	216	50	359	1673	59	0	13	88	0	0	0	4	10	23	226	0	0	0	0	2	0	11	0	0	0	0	0	3
LA-09	Lachnospiraceae[G-3]_sp_HOT_100	0	1	4	8	19	0	0	0	11	3	1	18	37	45	1	0	25	56	1	1	0	0	0	0	3	230	0	2	0	0	0	0	0	0	0	88	26	37	5	9	0	0	0	0	0	0	7	1
LA-31	Lachnospiraceae[G-3]_sp_HOT_100	13	0	1	1	23	0	0	0	0	18	1	7	44	6	6	2	0	1	0	0	0	0	0	0	0	0	0	0	0	0	0	0	0	0	1	68	128	123	1012	35	0	0	0	0	4	4	29	5
LA-32	Lachnospiraceae[G-3]_sp_HOT_100	0	0	0	0	7	0	0	0	0	0	0	0	1	2	0	0	0	0	0	0	0	0	0	0	7	7	1	0	0	0	0	0	0	0	0	0	0	0	0	0	0	0	0	0	0	0	0	0
LA-13	Lachnospiraceae[G-7]_sp_HOT_086	0	0	3	0	0	0	0	0	0	0	0	0	0	0	0	0	0	0	0	0	0	0	0	0	0	0	0	0	0	0	0	0	0	1	0	0	0	0	0	0	2	0	0	0	0	0	0	0
LA-14	Lachnospiraceae[G-7]_sp_HOT_163	0	0	0	0	0	0	0	0	0	0	0	0	0	0	0	0	0	0	0	0	0	0	1	0	0	0	0	0	0	0	0	0	0	0	0	0	0	0	0	0	0	0	0	0	0	0	0	0
LA-15	Lachnospiraceae[G-8]_sp_HOT_500	0	0	0	0	12	0	0	0	1	0	0	0	19	0	0	0	0	0	4	7	0	0	0	0	15	0	1	0	0	0	0	0	0	0	3	11	0	10	8	0	0	19	2	0	0	0	10	0
LA-33	Lachnospiraceae[G-9]_sp_HOT_924	0	0	0	0	0	0	0	0	0	0	0	0	0	0	0	0	0	0	0	0	0	0	0	0	0	0	0	0	0	0	0	0	0	0	0	0	0	0	0	0	0	0	0	0	0	0	0	0
LA-16	Lactobacillus_brevis	0	0	0	0	0	0	0	0	0	0	0	0	0	0	0	0	0	0	0	0	0	0	0	0	0	0	0	0	0	0	0	0	0	0	0	0	0	0	0	0	0	0	0	0	0	0	0	0
LA-17	Lactobacillus_coleohominis	0	0	0	0	1	0	0	0	0	1	0	0	0	0	0	0	1	0	0	0	0	0	0	0	0	0	0	0	0	0	0	0	0	0	0	0	0	0	0	0	0	0	0	1	0	0	0	0
LA-18	Lactobacillus_fermentum	0	0	0	0	0	0	0	0	0	0	0	0	0	0	0	0	0	0	0	0	0	0	1	0	0	0	2	0	0	0	0	0	0	0	0	0	0	0	0	0	1	0	0	0	0	1	0	0
LA-20	Lactobacillus_iners	0	0	1	1	0	0	0	0	0	0	0	0	0	0	0	0	0	0	0	0	0	0	0	0	0	0	0	0	0	0	0	0	0	0	0	11	0	0	0	0	0	26	0	0	0	0	0	0
LA-21	Lactobacillus_jensenii	0	1	0	0	0	0	0	0	0	0	0	0	1	0	0	0	0	0	0	0	0	0	0	0	0	0	0	0	0	0	1	0	0	0	0	0	0	0	0	0	0	0	0	0	0	0	0	0
LA-22	Lactobacillus_kisonensis	0	0	0	0	0	0	0	0	0	0	0	0	0	0	0	0	0	0	0	0	0	0	0	0	0	0	0	0	0	0	0	0	0	0	0	0	0	0	0	0	0	0	0	0	0	0	0	0
LA-34	Lactobacillus_oris	0	0	0	0	0	0	0	0	0	0	0	0	0	0	0	0	0	0	0	0	0	0	0	0	0	0	0	0	0	0	0	0	0	0	0	0	0	0	0	0	0	0	0	0	0	0	0	0
LA-23	Lactobacillus_parafarraginis	0	0	0	0	0	0	0	0	0	0	0	0	0	0	0	0	0	0	0	0	0	0	0	0	0	0	0	0	0	0	0	0	0	0	0	0	0	0	0	0	0	0	0	0	0	0	0	0
LA-24	Lactobacillus_reuteri_genosp_1	0	0	0	0	0	0	0	0	0	0	0	0	0	0	0	0	0	0	0	0	0	0	0	0	0	0	0	0	0	0	0	0	0	0	0	0	0	0	0	0	0	0	0	0	0	0	0	0
LA-25	Lactobacillus_salivarius	0	0	0	0	0	0	0	0	0	0	0	0	0	0	0	0	0	0	0	0	0	0	0	0	0	0	0	0	0	0	0	0	0	0	0	0	0	0	0	0	0	0	0	0	0	0	1	0
LA-26	Lactobacillus_sp_HOT_052	0	0	0	0	0	0	0	0	0	0	0	0	0	0	0	0	0	0	0	0	0	0	0	0	0	0	0	0	0	0	0	0	0	0	0	0	0	0	0	0	0	0	0	0	0	0	0	0
LA-27	Lactobacillus_vaginalis	0	0	0	0	0	0	0	0	0	0	0	0	0	0	0	0	0	0	0	0	0	0	0	0	0	0	0	0	0	1	0	0	0	0	0	0	0	0	0	0	0	0	0	0	0	0	6	0
LA-28	Lactococcus_lactis	0	0	0	0	99	0	0	0	0	0	0	14	58	6	0	0	0	1	0	0	0	0	0	2	26	0	0	0	0	0	14	0	0	0	0	0	25	0	0	0	0	0	0	1	0	0	0	1
LA-29	Lautropia_mirabilis	0	116	220	35	326	74	12	0	32	725	173	2240	320	3611	310	67	85	248	44	1	0	80	23	0	74	42	34	14	9	2	16	0	72	8	34	344	112	471	4	27	1	49	6	1	8	1	49	56
LE-04	Leptotrichia_goodfellowii	0	36	52	28	21	0	0	0	0	20	0	12	0	4	0	0	52	72	3	0	0	0	0	0	11	393	4	2	0	0	0	0	84	1	2	0	0	9	13	0	0	0	0	0	1	8	0	0
LE-06	Leptotrichia_hongkongensis	36	897	525	147	249	38	5	10	12	42	26	321	105	154	11	6	252	159	33	4	194	144	131	52	440	41	124	144	26	16	16	7	67	21	35	65	0	0	0	0	122	412	10	0	8	14	41	6
LE-07	Leptotrichia_shahii	13	307	318	20	176	0	5	0	0	0	1	11	0	0	2	12	0	2	0	0	0	16	0	0	49	15	14	43	0	0	0	0	32	8	38	0	0	0	0	0	0	15	0	0	0	0	1	0
LE-08	Leptotrichia_sp_HOT_212	0	204	112	76	111	18	2	2	1	1	0	4	11	285	6	2	1	3	0	0	12	12	7	14	26	270	3	19	0	0	0	5	443	3	5	114	0	69	29	1	14	149	0	0	0	1	72	860
LE-26	Leptotrichia_sp_HOT_215	5	201	118	47	65	103	17	17	0	34	83	135	295	160	1183	3280	249	604	152	543	125	80	89	515	84	48	45	166	0	4	8	6	93	47	153	189	60	240	2042	16	0	3	6	0	9	40	190	81
LE-10	Leptotrichia_sp_HOT_217	0	0	0	0	0	0	0	0	0	0	0	0	0	0	0	1	0	0	0	0	0	0	0	0	0	0	0	0	0	0	0	0	0	0	0	0	0	0	0	0	0	0	0	0	0	0	0	0
LE-11	Leptotrichia_sp_HOT_218	0	0	0	0	10	0	0	0	0	0	0	0	0	0	0	0	0	0	0	0	0	0	0	0	186	0	49	121	0	0	0	0	2	67	117	0	0	0	0	0	0	0	0	0	0	0	0	0
LE-12	Leptotrichia_sp_HOT_219	0	36	27	17	16	5	0	1	0	223	24	150	162	216	15	3	34	67	11	0	0	0	0	0	8	132	1	0	0	0	0	0	0	1	0	0	0	0	0	0	0	0	25	5	3	25	1	0
LE-13	Leptotrichia_sp_HOT_221	0	0	0	0	0	0	0	0	2	32	69	138	58	5	82	121	2051	2930	1453	8395	1726	203	1218	3349	310	0	161	604	1	1	0	69	90	1031	1143	0	0	0	0	0	2	0	0	0	0	0	0	0
LE-25	Leptotrichia_sp_HOT_223	0	0	9	0	14	0	0	0	1	3	4	7	3	16	2	9	37	81	18	20	0	1	0	2	33	35	23	11	0	0	0	0	4	8	5	1	2	0	1	2	41	35	0	0	1	3	0	1
LE-15	Leptotrichia_sp_HOT_392	0	31	37	30	50	0	0	0	0	132	2	141	0	16	3	0	72	193	18	1	0	0	0	0	25	2032	3	7	0	0	0	0	0	4	1	19	15	7	1	1	0	65	1	0	0	10	0	1
LE-16	Leptotrichia_sp_HOT_417	17	359	488	166	233	1	30	9	1	23	13	28	21	0	44	94	753	772	1438	9627	217	73	523	1713	139	1	155	356	0	0	0	3	727	100	84	428	5	160	536	2	852	458	0	0	4	0	114	54
LE-18	Leptotrichia_sp_HOT_463	0	0	0	0	6	0	0	0	0	0	0	0	0	0	0	0	0	0	0	0	0	0	0	0	0	0	0	0	0	0	0	0	0	0	0	0	0	1	0	0	0	0	0	0	0	0	0	0
LE-19	Leptotrichia_sp_HOT_498	0	0	0	0	37	0	0	0	1	18	1	64	0	0	0	0	0	0	0	0	0	0	0	0	56	21	23	62	0	0	4	0	210	18	22	99	0	18	6	20	0	0	0	0	0	0	0	0
LE-20	Leptotrichia_sp_HOT_847	0	0	0	0	0	0	0	0	0	0	0	0	0	0	0	0	0	0	0	0	0	0	0	0	0	0	0	0	0	0	0	0	0	0	0	0	0	0	0	0	0	0	0	0	0	0	0	0
LE-21	Leptotrichia_sp_HOT_879	0	0	0	0	9	0	0	0	0	0	0	0	1	0	0	6	0	4	1	1	0	0	0	1	2	6	3	3	0	0	0	0	0	0	0	12	0	5	1	0	0	0	0	0	1	8	1	6
LE-22	Leptotrichia_wadei	2	1062	514	66	424	0	0	2	0	0	1	0	0	18	7	34	219	38	47	15	81	90	119	31	67	4	3	43	6	2	0	4	552	18	40	51	0	6	0	3	48	56	0	0	0	0	27	7
ME-01	Megasphaera_micronuciformis	5	0	34	36	0	0	0	0	0	4	15	47	28	0	81	180	177	190	127	139	13	17	93	363	23	0	19	20	4	8	2	2	0	60	58	3	0	13	24	1	383	700	0	0	0	0	26	17
ME-02	Megasphaera_sp_HOT_123	0	6	13	2	4	0	0	0	0	0	1	12	0	0	0	0	0	0	0	0	0	0	0	0	0	0	0	0	0	0	0	0	0	0	0	5	0	4	0	2	0	0	0	0	0	0	0	0
ME-03	Megasphaera_sp_HOT_123	0	4	7	0	0	0	0	0	0	0	1	0	0	0	0	0	0	0	0	0	0	0	0	0	0	0	0	0	0	0	0	0	0	0	0	0	0	0	0	0	0	0	0	0	0	0	0	0
ME-04	Megasphaera_sp_HOT_841	0	0	0	0	0	0	0	0	0	0	0	0	0	0	0	0	0	0	0	0	0	0	0	0	0	0	0	0	0	0	0	0	0	0	0	0	0	0	0	0	0	0	0	0	0	0	0	0
MI-01	Microbacterium_ginsengisoli	0	0	0	0	0	0	0	0	0	0	0	0	0	0	0	0	0	0	0	0	0	0	0	0	0	0	0	0	0	0	0	0	0	0	0	0	0	0	0	0	0	0	0	0	0	0	0	0
MI-02	Mitsuokella_multacida	0	0	0	0	0	0	0	0	0	0	0	0	0	0	0	0	0	0	0	0	0	0	0	0	0	0	0	0	0	0	0	0	0	0	0	0	0	0	0	0	0	0	0	0	0	0	0	0
MI-03	Mitsuokella_sp_HOT_131	0	0	0	0	0	0	0	0	0	0	0	0	0	0	0	0	0	0	0	0	0	0	0	0	0	0	0	0	0	0	0	0	0	0	0	62	0	0	2	0	0	0	0	0	0	0	0	0
MI-04	Mitsuokella_sp_HOT_521	0	0	0	0	0	0	0	0	0	0	0	0	0	0	0	0	0	0	0	0	0	0	0	0	0	0	0	0	0	0	0	0	0	0	0	0	0	0	0	0	0	0	0	0	0	0	0	0
MI-05	Mitsuokella_sp_HOT_521	0	0	0	0	3	0	0	0	0	0	0	0	0	0	0	0	0	0	0	0	0	0	1	0	0	0	0	0	0	0	0	0	0	0	0	0	0	0	0	0	0	0	0	0	0	0	0	0
MI-06	Mitsuokella_sp_HOT_521	0	0	0	0	0	0	0	0	0	0	0	0	0	0	0	0	0	0	0	0	0	0	0	0	0	0	0	0	0	0	0	0	0	0	0	0	0	0	0	0	0	0	0	0	0	0	0	0
MO-01	Mobiluncus_mulieris	0	0	0	0	0	0	0	0	0	0	0	0	0	0	0	0	0	0	0	0	0	0	0	0	0	0	0	0	0	0	0	0	0	0	0	0	0	0	0	0	0	0	0	0	0	0	0	0
MO-03	Mogibacterium_pumilum	0	0	0	0	0	0	0	0	0	0	0	0	0	0	0	0	0	0	0	0	0	0	0	0	0	0	0	0	0	0	0	0	0	0	0	0	0	0	0	0	0	0	0	0	0	0	0	0
MO-04	Mogibacterium_timidum	0	12	16	2	19	0	0	0	0	0	1	0	0	0	1	0	0	0	1	0	0	0	1	0	7	0	19	2	0	0	0	0	0	9	0	0	0	0	0	0	7	1	0	0	6	0	10	0
MO-05	Mollicutes[G-1]_sp_HOT_504	0	0	0	0	0	0	0	0	0	0	0	0	0	0	0	0	0	0	0	0	0	0	0	0	0	0	0	0	0	0	0	0	0	0	0	0	0	0	0	0	0	0	0	0	0	0	0	0
MO-06	Mollicutes[G-2]_sp_HOT_906	0	0	0	0	1	0	0	0	0	0	0	0	0	0	0	0	0	0	0	0	0	0	0	0	0	0	0	0	0	0	0	0	0	0	0	0	0	0	0	0	0	0	0	0	0	0	0	0
MY-01	Mycobacterium_leprae	0	0	0	0	0	0	0	0	0	0	0	0	0	0	0	0	0	0	0	0	0	0	0	0	0	0	0	0	0	0	0	0	0	0	0	0	0	0	0	0	0	0	0	0	0	0	0	0
MY-02	Mycoplasma_buccale	0	0	0	0	0	0	0	0	0	0	0	0	0	0	0	0	0	0	0	0	0	0	0	0	0	0	0	0	0	0	0	0	0	0	0	0	0	0	0	0	0	0	0	0	0	0	0	0
MY-03	Mycoplasma_faucium	0	0	0	0	9	0	0	0	0	0	0	0	0	0	0	0	0	0	0	0	0	0	0	0	10	0	7	0	0	0	0	0	0	4	6	0	0	0	0	0	0	0	0	0	2	0	0	0
MY-04	Mycoplasma_fermentans	0	0	0	0	0	0	0	0	0	0	0	0	0	0	0	0	0	0	0	0	0	0	0	0	0	0	0	0	0	0	0	0	0	0	0	0	0	0	0	0	0	0	0	0	0	0	0	0
MY-05	Mycoplasma_genitalium	0	0	0	0	0	0	0	0	0	0	0	0	0	0	0	0	0	0	0	0	0	0	0	0	0	0	0	0	0	0	0	0	0	0	0	0	0	0	0	0	0	0	0	0	0	0	0	0
MY-06	Mycoplasma_hominis	0	0	0	0	0	0	0	0	0	0	0	0	0	0	0	0	0	0	0	0	0	0	0	0	0	0	0	0	0	0	0	0	0	0	0	0	0	0	0	0	0	0	0	0	0	0	0	0
MY-07	Mycoplasma_lipophilum	0	0	0	0	0	0	0	0	0	0	0	0	0	0	0	0	0	0	0	0	0	0	0	0	0	0	0	0	0	0	0	0	0	0	0	0	0	0	0	0	0	0	0	0	0	0	0	0
MY-08	Mycoplasma_orale	0	0	0	0	0	0	0	0	0	0	0	0	0	0	0	0	0	0	0	0	0	0	0	0	0	0	1	0	0	0	0	0	0	0	0	0	0	9	17	0	0	0	0	0	0	0	0	0
MY-09	Mycoplasma_pneumoniae	0	0	0	0	0	0	0	0	0	0	0	0	0	0	0	0	0	0	0	0	0	0	0	0	0	0	0	0	0	0	0	0	0	0	0	0	0	0	0	0	0	0	0	0	0	0	0	0
MY-10	Mycoplasma_salivarium	0	0	0	0	0	0	0	0	1	0	0	0	0	0	0	0	0	0	0	0	0	14	1	0	0	0	2	0	0	3	0	0	0	0	0	0	0	1	0	0	4	0	0	0	0	0	21	0
NE-01	Neisseria_bacilliformis	0	9	9	0	6	0	0	0	0	1	1	3	9	13	1	0	5	3	0	0	0	0	0	0	0	0	0	2	2	0	0	0	10	0	2	0	0	0	0	5	62	63	0	0	0	0	3	12
NE-02	Neisseria_elongata	0	3	27	2	89	14	11	0	5	170	131	249	1	1	0	0	57	362	115	2	12	491	35	9	21	1623	8	83	0	0	2	0	6	2	13	58	45	85	5	9	1	11	7	2	6	3	38	15
NE-03	Neisseria_flavescens	1	6	85	16	92	7	0	2	0	0	22	17	2	1	4	1	2	4	0	1	10	20	1	1	10	0	3	22	25	34	0	34	14	181	4346	164	39	533	2861	59	2	73	19	0	304	2531	12	1
NE-16	Neisseria_flavescens	0	0	0	0	0	0	0	0	0	0	0	0	0	0	0	0	31	93	21	1	15	56	317	4110	0	0	0	1	0	2	0	0	0	0	0	0	0	0	0	0	0	0	0	0	0	0	0	0
NE-04	Neisseria_gonorrhoeae	0	0	0	0	0	0	0	0	0	0	0	0	0	0	0	0	0	0	0	0	0	0	0	0	0	0	0	0	0	0	0	0	0	0	0	0	0	0	0	0	0	0	0	0	0	0	0	0
NE-05	Neisseria_lactamica	0	0	0	0	0	0	0	0	0	0	0	0	0	0	0	0	0	0	0	0	0	0	0	0	0	0	0	0	0	0	0	0	0	0	0	0	0	0	0	0	0	0	0	0	0	0	0	0
NE-06	Neisseria_meningitidis	0	0	2	7	0	13	3	0	0	1	1	12	8	4	2	4	8	12	7	1	13	1	5	2	2	0	0	16	0	0	0	0	0	0	0	0	0	0	0	0	0	7	0	0	0	0	4	12
NE-18	Neisseria_oralis	21	343	229	47	14	0	0	0	35	4755	535	1660	7	0	2	0	63	95	47	1	0	0	0	0	0	0	0	0	98	64	18	11	1342	15	172	0	1	0	0	0	0	0	27	0	12	7	0	0
NE-08	Neisseria_pharyngis	0	0	0	0	134	0	0	0	0	21	146	234	0	5	0	0	32	162	55	3	0	0	0	0	118	217	18	309	0	0	0	0	4	0	1	57	0	0	0	0	0	0	0	0	0	17	333	1
NE-15	Neisseria_pharyngis	0	0	0	0	4	0	0	0	0	0	0	0	0	0	0	0	0	0	0	0	0	0	0	0	0	0	0	0	0	0	0	0	0	0	0	0	0	0	2	0	0	0	0	0	0	5	0	0
NE-10	Neisseria_sp_HOT_018	0	0	24	10	0	0	0	0	0	0	0	0	0	0	0	0	0	0	0	0	0	0	0	0	0	0	0	0	0	0	0	0	0	0	0	0	0	0	0	0	0	0	0	0	3	0	0	0
NE-11	Neisseria_sp_HOT_020	0	0	0	0	0	0	0	0	0	0	0	0	0	0	0	0	0	0	0	0	0	0	0	0	0	0	0	0	0	0	0	0	0	0	0	0	0	0	0	0	0	0	0	0	0	0	0	0
NE-12	Neisseria_sp_HOT_499	0	0	0	0	0	0	0	0	0	0	0	0	0	0	0	0	0	0	0	0	0	0	0	0	0	0	0	0	0	0	0	0	0	0	0	0	0	0	0	0	0	0	0	0	0	0	0	0
NE-13	Neisseria_sp_HOT_523	0	0	0	0	0	0	0	0	0	0	0	0	0	0	0	0	0	0	0	0	0	0	0	0	0	0	0	0	0	0	0	0	0	0	0	0	0	0	0	0	0	0	0	0	0	0	0	0
NE-19	Neisseria_subflava	0	7	85	9	71	0	0	1	0	3	37	71	1	0	0	0	1	0	0	1	0	2	0	0	80	15	5	155	0	1	0	0	1	0	6	13	0	121	1059	2	0	4	12	5	563	9336	183	44
NE-14	Neisseria_weaveri	0	0	0	0	0	0	0	0	0	0	0	0	0	0	0	0	0	0	0	0	0	0	0	0	0	0	0	0	0	0	0	0	0	0	0	0	0	0	0	0	0	0	0	0	0	0	0	0
OL-01	Olsenella_profusa	0	0	0	0	2	0	0	0	0	0	0	0	0	0	0	0	0	0	0	0	1	0	0	0	0	0	0	0	0	0	0	0	0	0	0	0	0	0	0	0	0	0	0	0	0	0	3	0
OL-02	Olsenella_sp_HOT_807	0	0	0	0	14	0	0	0	0	0	0	0	0	3	2	0	12	21	0	0	0	0	0	0	0	0	3	0	0	0	0	0	0	0	0	0	0	0	0	0	0	0	0	0	0	0	0	0
OL-03	Olsenella_sp_HOT_809	0	0	1	0	0	0	0	0	0	0	0	0	0	0	0	0	0	1	0	0	0	0	0	1	0	0	0	0	0	0	0	0	0	1	0	1	0	2	0	0	1	0	0	0	0	0	0	0
OL-05	Olsenella_sp_HOT_939	0	0	0	0	0	0	0	0	0	0	0	0	0	0	0	0	0	0	0	0	0	0	0	0	0	0	0	0	0	0	0	0	0	0	0	0	0	0	0	0	0	0	0	0	0	0	0	0
OL-04	Olsenella_uli	0	0	1	0	9	0	0	0	0	0	0	0	0	0	0	0	0	0	0	0	0	0	0	0	1	0	0	0	0	0	0	0	0	1	2	0	0	3	0	0	3	0	0	0	0	0	1	0
OR-06	Oribacterium_asaccharolyticum	0	0	46	170	10	0	10	0	10	2	45	988	35	0	72	49	10	119	28	60	11	0	201	354	13	0	68	125	0	33	32	0	0	16	256	53	0	10	9	0	126	810	0	0	0	0	171	30
OR-07	Oribacterium_parvum	0	0	0	0	0	5	7	3	1	0	2	17	7	0	13	19	637	1473	167	144	0	0	13	85	33	0	79	234	0	0	0	0	0	3	0	119	2	127	258	0	0	0	0	0	2	3	41	11
OR-01	Oribacterium_sinus	13	8	369	997	20	297	28	40	0	6	61	2229	38	0	179	274	73	3089	317	432	68	17	797	1627	109	0	241	1162	37	242	70	0	2	79	1841	102	100	184	241	12	0	6	0	0	9	113	385	82
OR-08	Oribacterium_sp_HOT_078	1	30	28	10	29	0	0	0	5	13	4	10	138	13	8	3	0	0	6	1	0	0	1	1	54	0	17	15	0	3	0	0	4	10	27	52	0	7	0	0	121	34	0	0	0	0	6	0
OR-03	Oribacterium_sp_HOT_102	0	0	0	0	0	0	0	0	0	0	0	0	0	0	0	0	0	0	0	0	0	0	0	0	0	0	0	0	0	0	0	0	0	0	0	1	0	0	0	0	0	0	0	0	0	0	0	0
OT-01	Ottowia_sp_HOT_894	0	0	0	0	0	0	0	0	0	0	0	0	0	0	0	0	1	5	2	3	0	0	0	0	0	10	0	1	0	0	0	0	0	0	0	0	0	0	0	0	16	47	0	0	0	0	0	1
OT-02	Ottowia_sp_HOT_894	0	0	0	0	1	0	0	0	0	0	0	0	0	0	0	0	0	0	0	0	0	0	0	0	0	0	0	0	0	0	0	0	0	0	0	0	0	0	0	0	0	4	0	0	0	0	0	0
PA-01	Paenibacillus_phoenicis	0	0	0	0	0	0	0	0	0	0	0	0	0	0	0	0	0	0	0	0	0	0	0	0	0	0	0	0	0	0	0	0	0	0	0	0	0	0	0	0	0	0	0	0	0	0	0	0
PA-02	Parascardovia_denticolens	0	0	0	0	8	0	0	0	0	0	0	0	0	0	0	0	0	0	1	0	0	0	0	0	0	0	0	0	0	0	0	0	0	0	0	0	0	3	0	0	0	0	0	0	0	0	0	0
PA-03	Parvimonas_micra	0	43	147	85	52	0	0	0	0	5	3	7	7	265	10	0	0	0	0	0	1	25	5	17	43	2	28	41	36	8	8	0	2	26	8	73	96	22	0	0	72	63	12	1	10	2	125	8
PA-04	Parvimonas_sp_HOT_110	0	0	0	0	39	0	0	0	0	0	0	0	0	0	0	0	0	86	8	0	0	0	0	0	0	0	0	0	0	0	0	0	0	0	0	0	17	0	0	0	0	0	0	0	4	0	3	0
PE-25	Pedobacter_sp__HOT_933	0	0	0	0	0	0	0	0	0	0	0	0	0	0	0	0	0	0	0	0	0	0	0	0	0	0	0	0	0	0	0	0	0	0	0	0	0	0	0	0	0	0	0	0	0	0	0	0
FL-01	Pedobacter_sp_HOT_318	0	0	0	0	0	0	0	0	0	0	0	0	0	0	0	0	0	0	0	0	0	0	0	0	0	0	0	0	0	0	0	0	0	0	0	0	0	0	0	0	0	0	0	0	0	0	0	0
FL-02	Pedobacter_sp_HOT_321	0	0	0	0	0	0	0	0	0	0	0	0	0	0	0	0	0	0	0	0	0	0	0	0	0	0	0	0	0	0	0	0	0	0	0	0	0	0	0	0	0	0	0	0	0	0	0	0
PE-19	Peptinophilaceae[G-2]_sp_HOT_790	0	0	0	0	0	0	0	0	0	0	0	0	0	0	0	0	0	0	0	0	0	0	0	0	0	0	0	0	0	0	0	0	0	0	0	0	0	0	0	0	0	0	0	0	0	0	0	0
PE-01	Peptococcus_sp_HOT_167	0	0	0	0	6	0	0	0	0	0	0	0	0	0	0	0	0	0	0	0	0	0	0	0	0	0	0	2	0	0	0	0	0	0	0	60	18	2	2	0	0	0	0	0	0	0	0	0
PE-22	Peptococcus_sp_HOT_167	0	0	0	0	3	0	0	0	0	0	0	0	0	1	13	11	0	0	0	0	9	0	7	5	0	0	1	4	0	0	0	0	0	0	0	12	42	81	163	0	0	0	0	0	1	0	44	10
PE-02	Peptococcus_sp_HOT_168	0	0	0	0	1	0	0	0	0	0	0	0	0	0	0	0	0	0	0	0	0	0	0	0	0	0	0	0	0	0	0	0	0	0	0	0	0	0	0	0	0	0	0	0	0	0	0	0
PE-18	Peptoniphilaceae[G-1]_sp_HOT_113	0	0	0	0	20	0	0	0	0	0	0	0	0	2	0	0	0	0	0	0	8	0	0	0	0	3	0	0	0	0	0	0	0	0	0	0	0	0	0	0	0	0	0	0	0	0	0	0
PE-26	Peptoniphilaceae[G-3]_sp__HOT_929	0	0	0	0	0	0	0	0	0	0	0	0	0	0	0	0	0	0	0	0	0	0	0	0	0	0	0	0	0	0	0	0	0	0	0	0	0	0	0	0	0	0	0	0	0	0	0	0
PE-03	Peptoniphilus_asaccharolyticus	0	0	0	0	0	0	0	0	0	0	0	0	0	0	0	0	0	0	0	0	0	0	0	0	0	0	0	0	0	0	0	0	0	0	0	0	0	0	0	0	0	0	0	0	0	0	0	0
PE-04	Peptoniphilus_indolicus	0	0	0	0	0	0	0	0	0	0	0	0	0	0	0	0	0	0	0	0	0	0	0	0	0	0	0	0	0	0	0	0	0	0	0	0	0	0	0	0	0	0	0	0	0	0	0	0
PE-08	Peptoniphilus_lacrimalis	0	0	0	0	0	0	0	0	0	0	0	0	0	0	0	0	1	0	0	0	0	0	7	0	0	0	0	0	0	0	0	0	0	0	0	0	0	0	0	0	0	0	0	0	0	0	0	0
PE-06	Peptoniphilus_sp_HOT_375	0	0	0	0	0	0	0	0	0	0	0	0	0	0	0	0	0	0	0	0	0	0	0	0	0	0	0	0	0	0	0	0	0	0	0	0	0	0	0	0	0	0	0	0	0	0	0	0
PE-07	Peptoniphilus_sp_HOT_386	0	0	0	0	0	0	0	0	0	0	0	0	0	0	0	0	0	0	0	0	0	0	0	0	0	0	0	0	0	0	0	0	0	0	0	0	0	0	0	0	0	0	0	0	0	0	0	0
EU-02	Peptostreptococcaceae[XI][G-1][Eubacterium]_infirmum	0	2	13	17	27	0	0	0	0	2	0	1	6	0	0	1	0	4	4	0	0	12	0	0	0	0	9	3	0	3	11	0	0	2	0	0	0	10	0	0	19	0	0	0	1	0	0	0
EU-03	Peptostreptococcaceae[XI][G-1][Eubacterium]_sulci	0	2	30	22	0	0	3	0	0	0	11	79	10	0	81	149	226	1038	83	208	0	5	17	196	40	0	77	174	0	0	0	0	0	21	96	0	27	78	203	0	0	0	0	0	0	0	84	2
PE-09	Peptostreptococcaceae[XI][G-1]_sp_HOT_383	0	0	0	0	8	0	0	0	0	0	0	0	6	1	0	0	0	0	0	0	0	0	0	0	0	0	0	0	0	0	0	0	0	0	0	26	0	0	0	0	0	5	0	0	0	0	0	0
PE-10	Peptostreptococcaceae[XI][G-2]_sp_HOT_091	0	0	0	0	0	0	0	0	0	0	0	0	0	0	0	0	0	0	0	0	0	0	0	0	13	0	2	0	0	0	0	0	0	6	0	0	0	0	0	0	0	0	0	0	1	0	0	0
PE-23	Peptostreptococcaceae[XI][G-2]_sp_HOT_091	0	0	0	0	0	0	0	0	0	0	0	0	0	0	0	0	0	0	0	0	0	0	0	0	0	0	0	0	0	0	0	0	0	0	0	0	0	8	0	0	0	0	0	0	0	0	0	0
PE-24	Peptostreptococcaceae[XI][G-2]_sp_HOT_091	0	0	0	0	0	0	0	0	0	0	0	0	0	0	0	0	0	0	0	0	0	0	0	0	7	0	0	1	0	0	0	0	0	0	0	0	0	0	0	0	0	0	0	0	0	0	0	0
PE-12	Peptostreptococcaceae[XI][G-3]_sp_HOT_495	0	0	0	0	0	0	0	0	0	0	0	0	0	0	0	0	0	0	0	0	0	0	0	0	0	0	0	0	0	0	0	0	0	0	0	0	0	0	0	0	0	0	0	0	0	0	0	0
PE-27	Peptostreptococcaceae[XI][G-3]_sp_HOT_950	0	0	0	0	0	0	0	0	0	0	0	0	0	0	0	0	0	0	0	0	0	0	0	0	0	0	0	0	0	0	0	0	0	0	0	0	0	0	0	0	0	0	0	0	0	0	0	0
PE-13	Peptostreptococcaceae[XI][G-4]_sp_HOT_103	0	0	0	0	0	0	0	0	0	0	0	0	0	0	0	0	0	0	0	0	0	0	0	0	0	0	0	0	0	0	0	0	0	0	0	0	0	0	0	0	0	0	0	0	0	0	0	0
PE-14	Peptostreptococcaceae[XI][G-4]_sp_HOT_369	0	3	0	0	9	0	0	0	0	0	0	0	0	0	0	0	0	0	0	0	0	0	0	0	4	0	6	0	0	0	0	0	0	3	2	0	0	1	0	0	0	0	0	0	0	0	0	0
EU-05	Peptostreptococcaceae[XI][G-5][Eubacterium]_saphenum	0	0	0	0	4	0	0	0	0	0	0	0	0	0	0	0	0	0	0	0	0	0	0	0	0	0	4	0	0	0	0	0	0	15	4	0	0	0	0	0	0	0	0	0	1	0	0	0
PE-15	Peptostreptococcaceae[XI][G-5]_sp_HOT_493	0	0	0	0	0	0	0	0	0	0	0	0	0	0	0	0	0	0	0	0	0	0	0	0	0	0	0	0	0	0	0	0	0	0	0	0	0	0	0	0	0	0	0	0	0	0	0	0
EU-06	Peptostreptococcaceae[XI][G-6][Eubacterium]_minutum	0	0	0	0	6	0	0	0	0	0	0	0	0	0	0	0	0	0	0	0	0	0	0	0	0	0	0	0	0	0	0	0	0	0	0	0	0	0	0	0	0	3	0	0	0	0	0	0
EU-07	Peptostreptococcaceae[XI][G-6][Eubacterium]_nodatum	0	0	0	0	0	0	0	0	0	0	0	0	0	0	0	0	0	0	0	0	0	0	0	0	0	0	0	0	0	0	0	0	0	3	1	0	0	0	0	0	0	0	0	0	1	11	0	0
EU-09	Peptostreptococcaceae[XI][G-6][Eubacterium]_nodatum	0	0	0	0	0	0	0	0	0	0	0	0	0	0	0	0	0	0	0	0	1	0	0	0	0	0	0	0	0	0	2	0	0	0	0	0	0	0	0	0	0	0	0	0	0	0	0	0
PE-17	Peptostreptococcaceae[XI][G-7][Eubacterium]_yurii_subsp_schtitka	0	0	0	0	8	0	0	0	0	0	0	0	16	0	0	0	0	0	0	0	0	0	0	0	0	0	0	0	0	0	0	0	0	0	0	0	0	0	0	0	0	0	6	0	3	3	50	0
EU-08	Peptostreptococcaceae[XI][G-7][Eubacterium]_yurii_subsp_yurii_&_margaretiae	0	0	0	0	10	0	0	0	0	0	0	0	0	0	0	0	0	0	0	0	0	0	0	0	0	0	0	0	0	0	0	0	0	0	0	0	0	0	0	0	0	0	0	0	0	0	1	0
PE-16	Peptostreptococcaceae[XI][G-7]_sp_HOT_081	0	23	28	4	4	0	0	0	0	0	0	0	19	0	0	0	0	0	0	0	0	0	0	0	0	0	0	0	0	0	0	0	0	4	1	0	0	0	0	0	0	0	0	0	0	0	0	0
PE-28	Peptostreptococcaceae[XI][G-7]_sp_HOT_922	0	0	0	0	1	0	0	0	0	0	0	0	0	0	0	0	0	0	0	0	0	0	0	0	44	636	3	0	0	0	0	0	0	1	5	0	0	0	0	0	0	0	0	0	1	0	0	0
PE-11	Peptostreptococcaceae[XI][G-8]_sp_HOT_382	0	0	0	0	0	0	0	0	0	0	0	0	0	0	0	0	0	0	0	0	0	0	0	0	0	0	0	0	0	0	0	0	0	0	0	0	0	0	0	0	0	0	0	0	0	0	0	0
EU-04	Peptostreptococcaceae[XI][G-9][Eubacterium]_brachy	0	7	32	12	25	5	0	0	0	1	1	0	0	3	1	0	1	38	6	0	0	0	3	0	7	0	3	1	0	2	0	0	21	19	4	17	191	1	0	0	37	8	4	0	2	0	0	0
PE-20	Peptostreptococcus_anaerobius	0	0	0	0	0	0	0	0	0	0	0	0	0	0	0	0	0	0	0	0	0	0	0	0	0	0	0	0	0	0	0	0	0	0	0	0	0	0	0	0	0	0	0	0	0	0	0	0
PE-21	Peptostreptococcus_stomatis	0	0	32	15	69	0	4	1	0	4	1	0	9	21	50	14	20	408	51	34	0	0	16	1	26	5	105	59	0	0	0	1	0	29	20	61	173	143	51	12	0	16	0	0	0	7	70	5
PO-01	Porphyromonas_asaccharolytica	0	0	0	0	0	0	0	0	0	0	0	0	0	0	0	0	0	0	0	0	0	0	0	0	0	0	0	0	0	0	0	0	0	0	0	0	0	0	0	0	0	0	0	0	0	0	0	0
PO-02	Porphyromonas_catoniae	0	0	0	0	0	0	0	0	0	0	0	0	0	0	0	0	0	0	0	0	0	0	0	0	0	1	0	0	0	0	0	0	0	0	0	0	0	1	0	0	0	0	0	0	0	0	0	0
PO-14	Porphyromonas_catoniae	0	0	0	0	0	0	0	0	0	0	0	0	0	2	0	0	0	0	0	0	0	0	0	0	0	0	0	0	0	0	0	0	0	0	0	0	0	0	0	0	0	0	0	0	0	0	0	0
PO-15	Porphyromonas_catoniae	0	0	0	0	0	0	0	0	0	0	0	0	0	0	0	0	0	0	0	0	0	0	0	0	0	0	0	0	0	0	0	0	1	0	0	0	0	0	0	0	0	0	0	0	0	0	0	0
PO-16	Porphyromonas_catoniae	0	0	0	0	1	0	0	0	0	0	0	0	0	0	0	0	0	0	0	0	0	0	0	0	0	0	0	0	0	0	0	0	179	1	3	0	0	0	0	0	0	0	0	0	0	0	0	0
PO-17	Porphyromonas_catoniae	0	0	0	0	7	0	0	0	0	0	0	0	0	0	0	0	0	0	0	0	0	0	0	0	0	0	0	0	0	0	0	0	0	0	0	0	0	0	0	0	0	0	0	0	0	0	0	0
PO-18	Porphyromonas_catoniae	0	0	0	0	0	0	0	0	0	0	0	0	0	0	0	0	0	0	0	0	0	0	0	0	0	4	0	0	0	0	0	0	0	0	0	0	0	2	0	0	0	0	0	0	0	0	0	0
PO-03	Porphyromonas_endodontalis	0	0	0	0	26	0	0	0	0	0	0	0	0	0	0	0	27	84	2	0	0	0	0	0	12	0	9	8	0	0	0	2	0	188	10	29	0	44	1	12	33	81	4	0	17	0	0	0
PO-05	Porphyromonas_gingivalis	0	0	0	0	46	0	0	0	1	2	41	25	0	0	0	0	0	0	0	0	0	2	0	0	3	0	10	0	0	1	7	0	0	4	0	0	0	0	0	0	0	0	0	0	0	0	42	10
PO-09	Porphyromonas_pasteri	10	47	243	269	611	398	1052	1273	26	104	73	180	143	172	128	219	484	339	370	83	14	5	25	14	105	0	218	896	40	199	29	1	94	39	177	2566	135	3284	4890	122	9	139	55	163	469	2946	60	13
PO-24	Porphyromonas_pasteri	0	11	77	82	146	32	55	24	0	46	23	137	133	86	109	287	117	164	121	135	14	0	6	0	174	0	228	829	48	181	0	4	5	23	113	1119	156	1195	1833	62	6	40	30	86	586	2328	235	39
PO-06	Porphyromonas_sp_HOT_275	0	0	0	0	0	0	0	0	0	6	0	0	0	0	0	0	0	0	0	0	0	0	0	0	0	0	0	0	0	0	0	0	0	0	0	0	0	0	0	0	0	0	0	0	0	0	3	0
PO-19	Porphyromonas_sp_HOT_275	0	0	22	0	62	0	1	0	3	18	7	36	0	0	0	0	0	0	0	0	0	0	0	0	0	0	0	0	0	0	0	0	0	0	0	0	0	0	0	0	0	0	6	0	6	0	53	0
PO-20	Porphyromonas_sp_HOT_275	0	0	0	0	0	0	0	0	0	0	0	0	0	0	0	0	0	0	0	0	0	0	0	0	0	35	0	0	0	0	0	0	0	0	0	0	0	1	0	0	0	0	1	0	2	0	0	0
PO-21	Porphyromonas_sp_HOT_277	0	0	0	3	0	0	0	0	0	0	0	0	1	3	0	0	0	0	0	0	0	0	0	0	0	0	0	0	0	0	0	0	0	0	0	3	0	0	0	0	0	0	0	0	0	0	0	0
PO-22	Porphyromonas_sp_HOT_277	0	0	24	1	7	0	0	0	0	7	2	9	0	0	0	0	0	0	0	0	0	1	0	1	0	0	0	0	0	0	0	0	0	0	0	87	107	171	14	0	0	7	0	0	0	0	0	0
PO-27	Porphyromonas_sp_HOT_284	0	0	21	0	46	0	0	0	5	163	10	15	0	0	0	0	0	0	0	0	0	0	0	0	24	0	0	0	0	0	0	0	0	0	0	0	0	0	0	0	0	1	0	0	2	0	6	1
PO-11	Porphyromonas_sp_HOT_285	0	0	0	0	0	0	0	0	0	0	0	0	0	0	0	0	0	0	0	0	0	0	0	0	0	0	0	0	0	0	0	0	0	0	0	0	0	0	0	0	0	0	0	0	0	0	0	0
PO-26	Porphyromonas_sp_HOT_930	0	0	0	0	1	0	1	3	0	0	0	0	0	0	0	0	0	0	1	0	0	0	0	0	0	0	0	0	0	0	0	0	0	0	0	0	0	2	8	0	0	0	2	0	1	3	0	0
PO-13	Porphyromonas_uenonis	0	0	0	0	0	0	0	0	0	0	0	0	0	0	0	0	0	0	0	0	0	0	0	0	0	0	0	0	0	0	0	0	0	0	0	0	0	0	0	0	0	0	0	0	0	0	0	0
PR-76	Prevotella_aurantiaca	0	0	0	0	0	0	0	0	0	0	0	0	0	0	0	0	0	0	0	0	0	0	0	0	0	0	0	0	0	0	4	0	0	0	0	0	0	0	0	0	0	0	0	0	26	12	0	0
PR-01	Prevotella_baroniae	0	0	0	0	0	0	0	0	2	0	0	2	0	0	0	0	0	0	0	0	0	0	0	0	0	0	1	0	0	0	0	0	0	3	0	0	0	0	0	0	0	0	0	0	0	0	0	0
PR-02	Prevotella_bivia	0	0	0	0	0	0	0	0	0	0	0	0	0	0	0	0	0	0	0	0	0	0	0	0	0	0	0	0	0	0	0	0	0	0	0	0	0	0	0	0	0	0	0	0	0	0	0	0
PR-03	Prevotella_buccae	0	0	1	0	0	0	0	0	0	19	0	0	0	0	0	0	6	0	2	0	0	0	0	0	0	0	0	0	0	0	0	0	0	0	0	0	0	1	0	0	2	5	0	0	0	0	0	0
PR-04	Prevotella_buccalis	0	0	0	0	0	0	0	0	0	0	0	0	0	0	0	0	0	0	0	0	0	0	0	0	0	0	0	0	0	0	0	0	0	0	0	0	0	0	0	0	0	0	0	0	0	0	0	0
PR-05	Prevotella_dentalis	1	6	11	1	0	0	0	0	0	0	0	0	0	0	0	0	0	0	0	0	0	0	0	0	0	0	0	3	0	0	0	0	0	1	0	0	0	0	0	0	0	0	0	0	0	0	0	0
PR-06	Prevotella_denticola	0	2	27	2	26	0	1	0	0	18	1	4	12	0	5	0	0	0	2	1	0	26	5	5	10	0	2	2	0	2	0	0	0	5	1	19	1	21	11	1	23	1	0	0	4	1	1	0
PR-07	Prevotella_enoeca	0	0	1	0	0	0	0	0	0	0	0	0	0	0	0	0	0	0	0	0	0	0	0	0	0	0	0	0	0	0	0	0	0	0	0	0	0	0	0	0	0	0	0	0	0	0	0	0
PR-61	Prevotella_enoeca	0	0	0	0	0	0	0	0	0	0	0	0	0	0	0	0	0	0	0	0	0	6	1	0	0	0	0	0	0	0	0	0	0	0	0	0	0	11	0	0	0	0	0	0	0	0	0	0
PR-08	Prevotella_fusca	0	0	0	0	0	0	0	0	0	0	0	0	0	0	0	0	0	0	0	0	0	0	0	0	0	0	0	0	0	0	0	0	0	0	0	0	0	0	0	0	0	0	0	0	0	0	0	0
PR-62	Prevotella_fusca	0	0	0	0	0	0	0	0	0	0	0	0	0	0	0	0	0	0	0	0	0	0	0	0	0	0	0	0	0	0	0	0	0	0	0	0	0	0	0	0	0	0	0	0	0	0	0	0
PR-63	Prevotella_fusca	0	0	0	0	0	0	0	0	0	0	0	0	0	0	0	0	0	0	0	0	0	0	0	0	0	0	0	0	0	0	0	0	0	0	0	0	0	0	0	0	0	0	0	0	0	0	0	0
PR-09	Prevotella_histicola	27	21	431	273	42	0	17	0	0	0	3	0	1	5	283	353	2	4	8	3	0	2	4	5	41	0	426	553	0	0	0	2	4	47	40	0	11	0	0	0	2	1	0	0	0	0	27	41
PR-10	Prevotella_intermedia	0	0	0	0	0	0	0	0	0	0	0	0	0	0	0	0	0	0	0	0	0	0	0	0	0	0	0	0	0	0	0	0	0	0	0	0	0	0	0	0	0	0	0	0	0	0	0	0
PR-64	Prevotella_intermedia	0	0	0	0	0	0	0	0	0	0	0	0	0	0	0	0	0	0	0	0	0	0	0	0	0	0	0	0	0	0	0	0	0	0	0	0	0	0	0	0	0	0	0	0	0	0	0	0
PR-65	Prevotella_intermedia	0	0	0	0	9	0	0	0	0	0	0	0	0	0	0	0	0	0	0	0	0	0	0	0	0	0	0	0	0	0	0	0	0	0	0	0	0	0	0	0	0	0	0	0	0	0	0	0
PR-11	Prevotella_loescheii	0	0	0	0	0	0	0	0	0	0	0	0	0	0	0	0	0	0	0	0	0	0	0	0	0	0	0	0	0	0	0	0	0	0	0	0	0	0	0	0	0	0	0	0	0	0	0	0
PR-66	Prevotella_loescheii	0	1	2	0	1	0	0	0	0	0	0	0	0	0	0	0	0	0	0	0	0	0	0	0	0	0	0	0	0	0	0	0	1	0	0	0	0	0	0	0	0	0	0	0	0	0	0	0
PR-77	Prevotella_loescheii	0	0	0	0	0	0	0	0	0	0	0	0	0	0	0	0	0	0	0	0	0	0	0	0	0	0	0	0	0	0	0	0	0	0	0	0	0	0	0	0	0	0	0	0	0	0	0	0
PR-78	Prevotella_maculosa	0	2	10	2	4	0	0	0	0	6	6	0	33	9	8	1	0	0	1	0	0	0	0	0	5	0	2	3	0	0	0	0	5	2	0	1	11	10	0	0	11	0	0	0	1	0	0	0
PR-13	Prevotella_marshii	0	0	0	0	0	0	0	0	0	0	0	0	0	0	0	0	0	0	0	0	0	0	0	0	0	0	0	0	0	0	0	0	0	0	0	0	0	0	0	0	0	0	0	0	0	0	0	0
PR-68	Prevotella_marshii	0	0	0	0	0	0	0	0	0	0	0	0	0	0	0	0	0	0	0	0	0	5	0	0	0	0	0	0	0	0	0	0	0	0	0	0	0	0	0	0	0	0	0	0	0	0	0	0
PR-14	Prevotella_melaninogenica	408	578	8951	10594	444	66	793	127	1	99	1189	1776	113	37	1834	948	1800	1676	6562	5161	37	155	2679	1242	501	6	1253	2601	288	6808	396	99	136	3796	8237	1197	119	1121	2526	33	12253	4154	0	7	18	63	3833	1735
PR-15	Prevotella_micans	0	0	0	0	0	0	0	0	0	3	0	0	0	0	0	0	0	0	0	0	0	0	0	0	0	0	0	0	0	0	0	0	0	0	0	0	0	3	0	0	0	0	0	0	0	0	0	0
PR-69	Prevotella_micans	0	0	3	0	3	0	0	0	0	0	0	0	0	0	0	0	0	0	0	0	0	0	0	0	0	0	0	0	0	0	0	0	0	0	0	0	0	0	0	0	0	0	0	0	0	0	0	0
PR-16	Prevotella_multiformis	0	0	0	0	1	0	0	0	0	0	0	0	0	0	0	0	0	0	0	0	0	0	0	0	0	0	0	0	0	0	0	0	0	0	0	0	0	0	0	0	0	0	0	0	0	0	0	0
PR-17	Prevotella_multisaccharivorax	0	0	0	0	0	0	0	0	0	0	0	0	0	0	0	0	0	0	0	0	0	0	0	0	0	0	0	0	0	0	0	0	0	0	0	0	0	0	0	0	0	0	0	0	0	0	0	0
PR-79	Prevotella_nanceiensis	16	9	614	2674	41	48	44	10	0	0	14	20	18	3	66	77	134	187	236	46	0	2	20	118	387	0	404	2082	49	217	20	16	13	76	478	48	85	303	274	43	1	20	5	467	132	724	204	70
PR-18	Prevotella_nigrescens	9	30	374	35	33	0	0	0	0	26	10	19	37	19	37	0	7	14	38	1	0	11	6	0	42	8	21	27	2	6	0	0	12	10	11	54	8	30	11	0	54	40	0	0	13	0	41	0
PR-19	Prevotella_oralis	0	0	11	7	2	0	0	0	0	10	0	4	0	0	0	0	18	0	0	0	0	0	0	0	13	0	4	1	0	0	0	0	0	0	0	0	0	0	0	0	7	22	0	0	0	0	0	0
PR-20	Prevotella_oris	4	27	410	54	33	0	2	0	1	45	15	59	74	6	18	1	30	10	37	1	1	12	15	0	15	0	15	7	1	25	9	5	23	29	17	62	29	48	5	0	135	67	0	0	4	0	91	3
PR-21	Prevotella_oulorum	0	28	52	2	42	0	0	0	0	62	18	5	64	55	32	5	22	40	39	1	0	0	1	0	3	0	18	12	0	0	0	4	124	5	1	76	40	39	2	0	4	0	0	0	0	0	3	1
PR-22	Prevotella_pallens	0	0	27	55	3	0	0	0	0	19	29	86	13	0	233	151	539	529	674	926	12	49	581	570	261	2	483	597	13	16	0	5	1	154	245	69	28	231	275	5	174	132	0	0	0	0	156	58
PR-70	Prevotella_pallens	0	0	14	11	12	0	54	10	0	0	0	2	0	0	3	0	305	248	303	370	0	1	3	20	0	0	5	0	0	0	0	0	0	5	3	73	51	314	236	33	58	19	0	0	0	0	73	25
PR-23	Prevotella_pleuritidis	0	2	19	0	0	0	0	0	0	0	0	0	0	0	0	0	0	0	0	0	0	0	0	0	0	0	0	0	0	0	0	0	0	5	0	8	83	2	3	0	0	0	4	0	3	0	0	0
PR-24	Prevotella_saccharolytica	0	0	0	0	0	0	0	0	0	0	0	0	0	0	0	0	0	0	0	0	0	0	0	0	0	0	0	0	0	0	0	0	0	0	0	0	0	0	0	0	0	0	0	0	0	0	0	0
PR-71	Prevotella_saccharolytica	0	0	14	4	6	0	0	0	0	5	4	0	0	0	1	0	0	0	0	0	0	0	0	0	0	44	0	0	0	0	0	0	6	0	0	9	2	6	1	0	0	0	0	0	0	0	0	0
PR-72	Prevotella_saccharolytica	0	0	2	0	7	0	0	0	0	1	1	0	0	0	0	0	0	0	0	0	0	0	0	0	0	13	0	0	0	0	0	0	0	0	0	0	0	1	0	0	0	0	0	0	0	0	0	0
PR-25	Prevotella_salivae	0	0	125	115	25	1	95	9	0	242	503	886	45	0	111	33	428	577	936	772	0	6	490	604	224	0	336	341	83	1082	49	0	1	303	354	44	16	45	23	17	1067	406	0	0	0	0	160	121
PR-26	Prevotella_scopos	0	0	0	0	0	0	0	0	0	0	0	0	0	0	0	0	0	1	0	0	0	0	0	0	31	0	20	74	0	0	0	5	2	149	253	0	0	0	0	0	0	0	0	0	0	0	0	0
PR-27	Prevotella_shahii	0	0	0	0	0	0	0	0	0	0	0	0	0	0	0	0	0	0	0	0	0	0	0	0	1	0	0	3	0	0	0	0	0	0	0	64	0	82	177	6	0	0	0	0	2	0	2	0
PR-29	Prevotella_sp_HOT_292	0	0	0	0	9	0	0	0	0	0	0	0	3	0	1	0	0	0	0	0	0	0	1	0	0	0	0	0	0	0	0	0	0	0	1	0	0	0	0	0	13	3	0	0	1	0	0	0
PR-30	Prevotella_sp_HOT_293	0	0	0	0	0	0	0	0	0	0	0	0	0	0	0	0	0	0	0	0	0	0	0	0	0	0	0	0	0	0	0	0	0	0	0	0	0	0	0	0	0	0	0	0	0	0	0	0
PR-33	Prevotella_sp_HOT_300	0	2	42	1	21	0	0	0	0	8	12	0	4	0	2	0	2	0	12	0	0	0	0	0	14	0	10	11	0	0	0	0	0	0	0	0	0	22	1	0	26	0	0	0	3	0	0	0
PR-35	Prevotella_sp_HOT_301	0	0	0	0	0	0	0	0	0	1	2	0	0	0	0	0	0	0	0	0	0	0	0	0	0	0	1	1	0	0	0	2	0	1	0	0	0	9	0	0	2	0	0	0	0	0	0	0
PR-36	Prevotella_sp_HOT_304	0	0	0	0	0	0	0	0	0	0	0	0	0	0	0	0	0	0	0	0	0	0	0	0	0	0	0	0	0	0	0	1	0	10	0	0	0	0	0	0	0	0	0	0	0	0	0	0
PR-37	Prevotella_sp_HOT_305	0	0	7	6	0	0	0	0	0	1	9	19	0	0	0	0	72	31	41	21	0	0	33	28	0	0	1	0	0	2	0	0	0	0	3	0	0	0	0	0	1	0	0	0	0	0	0	0
PR-39	Prevotella_sp_HOT_309	0	0	3	4	0	0	0	0	0	0	1	7	0	0	0	0	95	258	121	186	8	0	142	137	0	0	9	13	0	0	0	0	0	30	45	0	0	0	0	0	0	0	0	0	0	0	1	0
PR-41	Prevotella_sp_HOT_315	0	0	0	0	0	0	0	0	0	0	0	0	0	0	2	0	0	0	0	0	0	0	2	0	0	0	0	0	0	0	0	0	0	0	0	0	0	0	0	0	2	1	0	0	0	0	0	0
PR-42	Prevotella_sp_HOT_317	0	0	0	0	0	0	4	0	0	3	3	1	4	32	2	0	0	0	1	0	0	0	0	0	0	0	0	0	0	0	0	0	0	0	0	0	0	1	0	0	0	1	0	0	1	0	0	1
PR-73	Prevotella_sp_HOT_317	0	57	27	2	3	0	0	0	0	0	0	0	0	0	0	0	0	1	0	0	0	0	0	0	0	0	0	0	0	0	0	0	1	1	0	0	0	1	1	0	15	8	0	0	0	0	0	0
PR-74	Prevotella_sp_HOT_317	0	0	0	0	0	0	0	0	0	0	0	0	0	0	0	0	0	1	0	0	0	0	0	0	0	0	0	0	0	4	0	0	0	0	0	0	0	0	0	0	0	0	0	0	0	1	0	0
PR-43	Prevotella_sp_HOT_376	0	0	0	0	2	0	0	0	0	0	0	0	0	0	0	0	0	0	0	0	0	0	0	0	0	0	1	0	0	0	0	0	0	1	0	0	0	0	0	0	0	0	0	0	1	0	0	0
PR-44	Prevotella_sp_HOT_396	0	0	0	0	0	0	0	0	0	0	0	0	0	0	0	0	0	0	0	0	0	0	0	0	1	0	5	20	0	0	0	0	0	0	3	0	0	0	0	0	1	2	0	0	1	0	0	0
PR-45	Prevotella_sp_HOT_443	0	0	1	0	0	0	0	0	0	0	0	0	0	0	0	0	0	0	3	0	0	0	4	0	0	0	0	0	0	0	0	0	0	1	0	0	0	0	0	0	0	0	0	0	0	0	0	0
PR-46	Prevotella_sp_HOT_472	0	1	10	0	13	0	1	0	0	1	0	0	8	34	1	0	0	18	2	0	0	4	2	0	0	0	0	0	0	9	0	0	337	0	0	22	0	14	1	0	1	0	0	0	0	0	3	0
PR-47	Prevotella_sp_HOT_475	0	0	0	0	0	0	0	0	0	0	0	0	5	4	2	0	0	0	0	0	0	0	0	0	0	0	0	0	0	0	0	0	0	0	0	0	0	0	0	0	0	0	0	0	0	0	0	0
PR-48	Prevotella_sp_HOT_515	0	0	0	0	0	0	0	0	0	0	0	0	0	0	0	0	0	0	0	0	0	0	0	0	0	0	0	0	0	0	0	0	0	0	0	0	0	0	0	0	0	0	0	0	0	0	0	0
PR-49	Prevotella_sp_HOT_526	0	0	0	0	0	0	0	0	0	0	0	0	0	0	0	0	0	0	0	0	0	0	0	0	0	0	0	0	0	0	0	0	0	0	0	0	0	0	0	0	0	0	0	0	0	0	0	0
PR-50	Prevotella_sp_HOT_820	0	0	0	0	0	0	0	0	0	0	0	0	0	0	0	0	0	0	0	0	0	0	0	0	0	0	0	0	0	0	0	0	0	0	0	0	0	0	0	0	0	0	0	0	0	0	0	0
PR-80	Prevotella_sp_HOT_942	0	0	0	0	0	0	0	0	0	0	0	0	0	0	0	0	0	0	0	0	0	0	0	0	0	0	0	0	0	0	0	0	9	0	8	0	0	0	0	0	0	0	0	0	0	0	0	0
PR-51	Prevotella_veroralis	0	2	118	180	16	1	6	0	0	0	1	2	0	0	0	0	32	34	108	130	2	5	129	222	0	0	0	1	0	1	0	28	5	1202	1173	13	0	40	3	0	1227	309	0	0	0	0	0	0
PR-52	Propionibacterium_acidifaciens	0	0	1	0	0	0	0	0	0	0	0	0	0	0	0	0	0	0	0	0	0	0	0	0	0	0	0	0	0	0	0	0	0	0	0	0	0	0	0	0	0	0	0	0	0	0	0	0
PR-53	Propionibacterium_acnes	0	0	0	0	0	0	0	0	0	0	0	0	0	0	0	0	0	0	0	0	0	0	0	0	5	0	0	0	0	0	0	0	0	0	0	0	4	0	0	0	0	26	0	0	0	0	1	1
PR-54	Propionibacterium_avidum	0	0	0	0	0	0	0	0	0	0	0	0	0	0	0	0	0	0	0	0	0	0	0	0	0	0	0	0	0	0	0	0	0	0	0	0	0	0	0	0	0	0	0	0	0	0	0	0
PR-75	Propionibacterium_avidum	0	0	0	0	0	0	0	0	0	0	0	0	0	0	0	0	0	0	0	0	0	0	0	0	0	0	0	0	0	0	0	0	0	0	0	0	0	0	0	0	0	0	0	0	0	0	0	0
PR-55	Propionibacterium_propionicum	0	0	0	0	8	0	0	0	0	3	0	0	0	16	0	0	0	0	0	0	0	0	0	0	0	4	0	0	0	0	0	0	0	0	0	0	1	0	0	0	0	0	0	0	0	0	3	0
PR-56	Propionibacterium_sp_HOT_192	0	0	0	0	0	0	0	0	0	0	0	0	0	0	0	0	0	0	0	0	0	0	0	0	0	0	0	0	0	0	0	0	0	0	0	0	0	0	0	0	0	0	0	0	0	0	0	0
PR-57	Propionibacterium_sp_HOT_193	0	0	0	0	0	0	0	0	0	0	0	0	0	0	0	0	0	0	0	0	0	0	0	0	0	0	0	0	0	0	0	0	0	0	0	0	0	0	0	0	0	0	0	0	0	0	0	0
PR-58	Propionibacterium_sp_HOT_194	0	0	1	0	0	0	0	0	0	0	0	0	0	0	0	0	0	0	0	0	0	0	0	0	0	0	0	0	0	0	0	0	19	1	0	0	0	0	0	0	0	0	0	0	0	0	0	124
PR-59	Propionibacterium_sp_HOT_915	0	0	0	0	0	0	0	0	0	0	0	0	0	0	0	0	0	0	0	0	0	0	0	0	0	0	0	0	0	0	0	0	0	0	0	0	0	0	0	0	0	0	0	0	0	0	0	0
PR-60	Proteus_mirabilis	0	0	0	0	0	0	0	0	0	0	0	0	0	0	0	0	0	0	0	0	0	0	0	0	0	0	0	0	0	0	0	0	0	0	0	0	0	0	0	0	0	0	0	0	0	0	0	0
PS-01	Pseudomonas_aeruginosa	0	0	0	0	0	0	0	0	0	0	0	0	0	0	0	0	0	0	0	0	0	0	0	0	0	0	0	0	0	0	0	0	0	0	0	0	11	0	0	0	0	0	0	0	0	0	0	0
PS-07	Pseudomonas_fluorescens	0	0	0	0	14	0	0	0	0	0	0	0	13	0	0	0	0	0	0	0	0	0	0	0	0	0	0	0	0	0	0	0	0	0	0	0	0	0	0	0	0	0	0	0	0	0	0	0
PS-03	Pseudomonas_otitidis	0	0	0	0	0	0	0	0	0	0	0	0	0	0	0	0	0	0	0	0	0	0	0	0	0	0	0	0	0	0	0	0	0	0	0	0	0	0	0	0	0	0	0	0	0	0	0	0
PS-04	Pseudomonas_sp_HOT_032	0	0	0	0	0	0	0	0	0	0	0	0	0	0	0	0	0	0	0	0	0	0	0	0	0	0	0	0	0	0	0	0	0	0	0	0	0	0	0	0	0	0	0	0	0	0	0	0
PS-06	Pseudoramibacter_alactolyticus	0	0	0	0	6	0	0	0	0	11	14	0	0	0	0	0	0	0	0	0	0	0	0	0	0	0	2	0	0	0	0	0	0	0	0	0	0	0	0	0	0	0	0	0	0	0	0	0
PY-01	Pyramidobacter_piscolens	0	0	0	0	0	0	0	0	0	0	0	0	0	0	0	0	0	0	0	0	0	0	0	0	0	0	0	0	0	0	0	0	0	0	0	0	0	0	0	0	0	0	0	0	0	0	0	0
RO-01	Rothia_aeria	6	140	248	30	416	373	87	9	0	39	79	23	29	2185	146	3	16	1289	91	6	155	12813	276	13	83	34	129	19	57	37	7	0	145	111	46	165	802	111	1	54	14	54	44	0	62	6	429	354
RO-02	Rothia_dentocariosa	43	398	369	83	872	1852	230	30	11	445	129	119	300	3875	192	51	14	79	19	2	2541	38369	829	139	1300	100	288	2508	1504	549	662	9	308	170	180	110	2944	74	2	1515	671	680	109	3	84	39	417	129
RO-03	Rothia_mucilaginosa	217	66	2966	6681	1762	5118	5313	5672	28	18	2898	5267	270	35	3717	3511	484	1913	1390	1722	8953	22434	3934	8606	2958	55	6965	5415	2645	12936	10904	377	360	6556	5859	5844	1800	820	2569	873	14198	28179	31	1	1532	7146	1317	323
CL-03	Ruminococcaceae[G-1]_sp_HOT_075	5	52	96	59	35	0	8	2	3	27	2	196	5	1	0	0	2803	776	213	835	0	0	11	0	189	13	44	90	0	0	0	0	1	9	95	255	72	50	59	0	0	6	0	0	1	0	97	21
CL-04	Ruminococcaceae[G-2]_sp_HOT_085	0	0	14	14	0	0	0	0	0	3	1	1	0	0	0	0	233	600	99	172	3	10	44	136	16	0	17	16	25	36	0	4	2	20	29	49	1	13	58	0	0	0	0	0	0	0	20	0
CL-05	Ruminococcaceae[G-3]_sp_HOT_366	0	0	0	0	0	0	0	0	0	0	0	0	0	0	0	0	0	0	0	0	0	0	0	0	0	0	0	0	0	0	0	0	0	0	0	0	0	0	0	0	0	0	0	0	0	0	0	0
CL-06	Ruminococcaceae[G-3]_sp_HOT_381	0	0	0	0	0	0	1	0	0	0	0	0	0	3	0	0	1	1	0	0	0	0	0	0	0	2	0	1	0	0	0	0	0	0	1	0	1	0	0	0	0	1	0	0	0	0	0	0
SC-01	Scardovia_inopinata	0	0	0	0	0	0	0	0	0	0	0	0	0	0	0	0	0	0	0	0	0	0	0	0	0	0	0	0	0	0	0	0	0	0	0	0	0	0	0	0	0	0	0	0	0	0	0	0
SC-02	Scardovia_wiggsiae	0	17	0	0	39	0	0	0	0	0	0	0	1	2	0	0	0	0	6	0	0	0	0	0	17	0	26	11	0	0	0	0	0	7	0	0	14	0	1	0	7	5	0	0	0	0	1	0
SC-03	Schlegelella_aquatica	0	0	0	0	0	0	0	0	0	0	0	0	0	0	0	0	1	0	0	0	0	0	0	0	0	0	0	0	0	0	0	0	0	0	0	0	0	0	0	0	0	0	0	0	0	0	0	0
LE-01	Schlegelella_thermodepolymerans	0	0	0	0	0	0	0	0	0	0	0	0	0	0	0	0	0	0	0	0	0	0	0	0	0	0	0	0	0	0	0	0	0	0	0	0	0	0	0	0	0	0	0	0	0	0	0	0
SE-34	Selenomonas_artemidis	0	0	0	0	0	0	0	0	0	0	0	0	0	0	0	0	0	0	0	0	0	0	0	0	0	0	0	0	0	0	0	0	0	0	0	0	0	0	0	0	0	0	0	0	0	0	0	0
SE-22	Selenomonas_dianae	0	4	5	30	5	0	0	0	0	0	0	0	0	0	0	0	18	0	0	0	0	0	0	0	7	0	1	6	0	0	0	0	1	2	0	24	0	0	0	0	0	1	0	0	0	0	6	0
SE-35	Selenomonas_flueggei	0	0	2	0	14	0	1	0	0	3	0	0	0	0	0	0	10	0	1	0	0	0	0	0	0	0	0	0	0	0	0	0	0	0	2	0	0	0	0	0	14	68	0	0	0	0	0	0
SE-36	Selenomonas_flueggei	0	0	1	3	0	0	0	0	0	3	0	3	8	1	1	0	37	0	0	0	0	0	0	0	0	39	0	0	0	0	0	0	8	0	4	101	0	3	0	0	0	0	0	0	0	0	0	0
SE-04	Selenomonas_noxia	2	5	9	0	16	5	2	0	0	0	0	0	165	124	14	11	0	0	0	0	0	0	1	1	0	0	0	0	0	0	0	0	78	0	2	62	24	12	0	12	48	202	0	0	0	6	0	0
SE-05	Selenomonas_noxia	0	0	0	0	25	0	1	0	0	1	11	39	0	1	0	0	410	32	9	0	0	0	0	2	11	0	4	0	18	0	1	0	0	0	0	0	21	0	0	0	0	37	3	0	0	0	0	0
SE-37	Selenomonas_sp_HOT_126	1	4	13	33	1	0	0	0	0	1	0	0	0	0	0	0	55	0	2	0	0	0	0	0	1	0	2	1	0	0	0	0	5	2	15	0	0	0	0	0	0	17	0	0	0	0	0	0
SE-06	Selenomonas_sp_HOT_133	0	0	0	1	0	0	0	0	0	0	6	1	0	0	0	0	0	0	0	0	0	0	0	0	0	0	0	0	0	0	0	0	0	0	2	0	0	0	0	0	0	0	0	0	0	0	0	0
SE-24	Selenomonas_sp_HOT_133	0	0	0	0	0	0	0	0	0	0	0	1	0	0	0	0	0	1	0	0	0	0	0	0	1	0	0	0	0	0	0	0	1	0	0	0	0	0	0	0	0	0	0	0	0	0	0	0
SE-07	Selenomonas_sp_HOT_134	0	0	0	0	0	0	0	0	0	0	0	0	0	0	0	0	0	0	0	0	0	0	0	0	0	0	0	0	0	0	0	0	0	0	0	0	0	0	0	0	0	0	0	0	0	0	0	0
SE-25	Selenomonas_sp_HOT_134	0	1	3	1	15	0	0	0	0	0	0	11	0	0	0	0	32	8	0	0	0	0	1	0	2	0	1	0	0	0	0	0	0	0	13	2	0	0	0	0	0	0	3	0	0	0	0	0
SE-26	Selenomonas_sp_HOT_134	0	0	3	15	9	0	0	0	0	0	0	5	0	0	1	0	33	0	1	0	0	0	1	1	8	0	2	1	0	0	0	0	0	6	9	133	9	1	0	0	0	0	0	0	0	0	0	0
SE-08	Selenomonas_sp_HOT_136	0	4	1	3	0	0	0	0	0	0	0	17	0	0	0	0	1367	384	129	62	1	0	62	19	12	0	5	10	0	5	0	0	0	4	6	35	0	1	1	0	2	9	0	0	0	0	1	0
SE-27	Selenomonas_sp_HOT_136	0	0	0	0	0	0	0	0	0	0	0	0	0	0	0	0	7	3	1	0	0	0	0	1	0	0	0	0	0	0	0	0	0	0	0	0	0	0	0	0	0	0	0	0	0	0	0	0
SE-09	Selenomonas_sp_HOT_137	0	0	0	0	2	0	0	0	0	0	5	0	0	1	0	0	0	0	0	0	0	0	0	0	5	0	0	0	0	0	0	0	0	0	0	0	0	0	0	0	0	0	0	0	0	0	0	0
SE-28	Selenomonas_sp_HOT_137	0	4	11	2	0	0	0	0	0	0	4	0	0	0	0	0	16	0	1	0	0	0	0	0	0	0	0	0	0	0	1	0	48	0	2	0	0	0	0	1	0	0	0	0	0	0	0	0
SE-29	Selenomonas_sp_HOT_137	0	0	0	0	0	0	0	0	0	1	0	0	1	0	0	0	0	0	0	0	0	0	0	0	0	0	0	0	0	0	0	0	0	0	0	0	0	0	0	0	0	0	0	0	0	0	0	0
SE-38	Selenomonas_sp_HOT_146	0	1	3	20	3	0	0	0	0	0	2	7	0	1	0	0	0	0	0	0	0	0	0	0	2	0	0	0	0	0	0	0	0	2	2	0	0	0	0	0	0	2	0	0	0	0	0	0
SE-39	Selenomonas_sp_HOT_149	0	0	0	0	0	0	0	0	0	0	0	0	0	0	0	0	0	0	1	0	0	0	0	0	0	0	0	0	0	0	0	0	0	0	0	0	0	0	0	0	0	0	0	0	0	0	0	0
SE-14	Selenomonas_sp_HOT_388	0	0	0	0	0	0	0	0	0	0	0	0	0	0	0	0	0	0	0	0	0	0	0	0	0	0	0	0	0	0	0	0	0	0	0	0	0	0	0	0	0	0	0	0	0	0	0	0
SE-15	Selenomonas_sp_HOT_442	0	0	0	0	0	0	0	0	0	0	0	0	0	0	0	0	0	0	0	0	0	0	0	0	0	0	0	0	0	0	0	0	5	0	5	0	0	0	0	0	0	0	0	0	0	0	0	0
SE-16	Selenomonas_sp_HOT_478	0	0	0	0	0	0	0	0	0	0	1	14	0	0	0	0	209	90	17	7	0	0	0	0	0	0	0	0	0	0	0	0	0	0	0	78	0	2	7	0	0	0	0	0	0	0	0	0
SE-30	Selenomonas_sp_HOT_478	0	0	0	0	0	0	0	0	0	0	0	0	0	0	0	0	8	2	0	0	0	0	0	0	0	0	0	0	0	0	0	0	0	0	0	0	0	0	0	0	0	1	0	0	0	0	0	0
SE-17	Selenomonas_sp_HOT_501	0	0	0	0	0	0	0	0	0	0	0	0	1	0	0	0	0	0	0	0	0	0	0	0	0	0	0	0	0	0	0	0	0	0	0	0	0	0	0	0	0	0	0	0	0	0	0	0
SE-40	Selenomonas_sp_HOT_920	0	0	0	0	0	0	0	0	0	0	0	0	0	0	0	0	0	0	0	0	0	0	0	0	0	0	0	0	0	0	0	0	0	0	0	0	0	0	0	0	0	0	0	0	0	0	0	0
SE-41	Selenomonas_sp_HOT_936	0	0	0	0	0	0	0	0	0	0	0	0	0	0	0	0	0	0	0	0	0	0	0	0	0	0	0	0	0	0	0	0	0	0	0	0	0	0	0	0	0	0	0	0	0	0	0	0
SE-42	Selenomonas_sp_HOT_937	0	0	0	0	0	0	0	0	0	0	0	0	0	0	0	0	0	0	0	0	0	0	0	0	0	0	0	0	0	0	0	0	0	0	0	0	0	0	0	0	0	0	0	0	0	0	0	0
SE-18	Selenomonas_sputigena	0	11	17	8	8	0	0	0	0	0	3	32	0	0	0	0	62	36	5	0	0	0	1	0	0	0	2	0	0	0	0	0	14	2	15	419	0	7	6	0	5	52	0	0	0	0	16	0
SE-19	Selenomonas_sputigena	0	0	0	0	4	0	0	0	0	11	1	19	0	0	0	0	28	0	2	0	0	0	0	0	9	0	2	1	0	0	0	0	0	0	14	454	0	3	4	0	6	85	0	0	0	0	4	0
SE-31	Selenomonas_sputigena	0	0	0	0	0	0	0	0	0	0	0	0	0	0	0	0	18	4	0	0	0	0	0	0	0	0	0	0	0	0	0	0	0	0	0	0	0	0	0	0	0	0	0	0	0	0	0	0
SE-32	Selenomonas_sputigena	0	0	0	0	4	0	0	0	0	4	0	0	0	0	0	0	0	0	0	0	0	0	0	0	0	0	0	0	0	0	0	0	5	1	0	40	0	0	0	0	0	82	0	0	0	0	0	0
SE-33	Selenomonas_sputigena	0	0	0	0	0	0	0	0	0	0	0	0	0	0	0	0	0	0	0	0	0	0	0	0	0	0	0	0	0	0	0	0	0	0	1	3	0	0	0	0	0	0	0	0	0	0	0	0
SH-01	Shuttleworthia_satelles	0	0	6	0	5	0	0	0	0	29	0	3	0	0	0	0	0	0	1	0	0	0	0	0	12	0	3	0	0	0	0	0	3	4	0	0	0	20	0	11	4	0	0	0	1	0	3	0
SI-01	Simonsiella_muelleri	0	0	0	0	0	0	0	0	0	0	0	0	0	0	0	0	0	0	0	0	0	0	0	0	0	0	6	11	0	0	0	0	0	0	0	0	0	0	0	0	0	0	19	0	7	14	0	0
SL-01	Slackia_exigua	0	0	2	0	0	0	0	0	0	1	0	0	0	0	0	0	0	0	1	0	0	0	1	5	5	0	5	0	1	0	0	0	0	0	0	1	5	1	0	0	7	0	1	0	0	0	0	0
SN-01	Sneathia_amnii	0	0	0	0	0	0	0	0	0	0	0	0	0	0	0	0	0	0	0	0	0	0	0	0	0	0	0	0	0	0	0	0	0	0	0	0	0	0	0	0	0	0	0	0	0	0	0	0
SN-02	Sneathia_sanguinegens	0	0	0	0	0	0	0	0	0	0	0	0	0	0	0	0	0	0	0	0	0	0	0	0	0	0	0	0	0	0	0	0	0	0	0	0	0	0	0	0	0	0	0	0	0	0	0	0
SO-01	Solobacterium_moorei	0	3	39	57	26	7	17	6	0	32	13	173	23	11	79	115	198	1967	298	187	5	17	47	176	146	0	157	420	0	92	18	6	4	39	92	52	0	113	69	1	237	184	0	0	3	7	188	130
SR-01	SR1[G-1]_sp_HOT_345	0	0	1	0	24	0	0	0	0	1	0	3	0	0	0	0	0	0	0	0	0	0	0	0	12	5	11	16	0	0	0	0	0	1	0	76	1	0	4	0	0	0	0	0	0	0	27	4
SR-02	SR1[G-1]_sp_HOT_874	5	1	13	2	38	0	0	0	0	27	3	116	0	0	0	0	0	0	0	0	0	0	0	0	1	729	1	3	0	1	0	0	4	1	3	354	78	20	23	0	0	0	3	0	2	2	25	6
SR-03	SR1[G-1]_sp_HOT_875	0	0	0	0	5	0	0	0	0	0	0	0	0	0	0	0	0	0	0	1	0	1	0	0	23	0	23	69	0	0	0	0	0	0	0	1226	110	1033	606	38	0	21	16	0	32	86	31	0
ST-03	Stenotrophomonas_maltophilia	0	0	0	0	0	0	0	0	0	0	0	0	0	0	0	0	0	0	0	0	0	0	0	0	0	0	0	0	0	0	0	0	0	0	0	0	0	0	0	1	0	1	0	0	0	0	0	0
ST-29	Stenotrophomonas_maltophilia	0	0	0	0	0	0	0	0	0	0	0	0	0	0	0	0	0	0	0	0	1	0	0	0	0	0	0	0	9	0	0	0	0	0	0	0	1	0	0	0	0	15	0	0	0	0	0	0
ST-30	Stomatobaculum_longum	33	39	88	164	62	0	0	2	0	12	3	0	13	9	6	1	155	3512	468	5834	10	16	78	963	34	0	17	41	0	26	8	3	7	32	98	56	50	12	1	0	31	25	5	0	2	0	0	0
ST-05	Stomatobaculum_sp_HOT_097	0	3	124	91	15	45	27	24	10	34	172	1341	29	4	259	1164	44	603	97	562	324	92	180	1350	97	0	140	1049	25	0	1	11	20	330	956	102	75	490	3343	46	486	1238	22	4	5	26	136	17
ST-06	Stomatobaculum_sp_HOT_373	0	0	0	0	0	0	0	0	0	0	0	0	0	0	0	0	0	0	0	0	0	0	0	0	0	0	0	0	0	0	0	0	0	0	0	0	0	0	0	0	0	0	0	0	0	0	0	0
ST-07	Stomatobaculum_sp_HOT_910	0	0	0	0	8	0	0	0	0	0	0	0	0	0	5	0	62	38	12	11	1	0	0	2	0	0	0	0	0	0	0	0	0	1	2	0	0	0	0	0	1	0	0	0	0	0	0	0
ST-08	Streptococcus_agalactiae	0	0	0	0	13	0	0	0	0	0	0	0	0	0	0	0	0	0	0	0	0	0	0	0	0	0	0	0	0	0	0	0	0	0	0	0	0	0	0	0	0	0	0	0	0	0	0	0
ST-09	Streptococcus_anginosus	4	0	0	0	169	1	0	1	0	61	10	17	2	0	0	0	24	1	3	0	0	7	2	0	69	0	34	9	16	1	6	0	0	25	6	10	3	12	1	6	90	102	0	1	2	3	29	0
ST-10	Streptococcus_constellatus	8	95	877	106	22	1	0	0	0	0	0	1	0	0	0	0	0	0	0	0	2	0	10	0	1	0	0	0	1	0	0	0	3	23	7	22	6	19	1	3	63	32	0	2	8	1	7	2
ST-12	Streptococcus_downei	0	0	0	0	0	0	0	0	0	0	0	0	0	0	0	0	0	0	0	0	0	0	0	0	0	0	0	0	0	0	0	0	0	0	0	0	0	0	0	0	0	0	0	0	0	0	0	0
ST-14	Streptococcus_intermedius	0	39	103	20	60	3	17	0	0	42	14	14	14	287	32	6	27	62	7	0	1	2	21	3	0	1	0	0	43	25	3	1	182	77	10	6	613	30	0	18	265	59	2	0	6	9	73	4
ST-15	Streptococcus_mutans	0	368	28	13	278	276	29	2	6	836	70	190	4	2	0	2	7	4	6	5	58	2	95	159	5	0	6	0	85	32	29	1	2	218	52	63	0	2	2	1	0	16	0	1	3	0	8	6
ST-18	Streptococcus_pyogenes	0	0	0	0	0	0	0	0	0	0	0	0	0	0	0	0	0	0	0	0	0	0	0	0	0	0	0	0	0	0	0	0	0	0	0	0	0	0	0	0	0	0	0	0	0	0	0	0
ST-20	Streptococcus_sanguinis	10	1311	725	110	910	3007	346	32	101	1000	536	2576	1430	12110	762	108	412	1135	216	29	1917	2737	231	50	355	465	222	136	118	98	91	16	1560	237	404	1694	9187	946	49	113	95	168	92	25	32	15	4277	7054
ST-21	Streptococcus_sobrinus	0	0	0	0	7	0	0	0	0	0	0	0	0	0	0	0	0	3	0	0	0	0	0	0	0	0	0	0	0	0	0	0	0	0	0	0	1	0	0	0	0	99	0	0	0	0	0	1
SY-01	Syntrophomonadaceae[VIII][G-1]_sp_HOT_435	0	0	0	0	5	0	0	0	0	0	0	0	0	0	0	0	0	0	0	0	0	0	0	0	0	0	0	0	0	0	0	0	0	0	0	0	0	0	0	0	0	0	0	0	0	0	0	0
TA-01	Tannerella_forsythia	0	0	0	0	550	0	0	0	0	2	17	41	13	0	2	1	1	0	0	0	1	1	2	0	5	0	3	4	0	0	27	0	0	4	0	388	0	2	0	0	0	111	0	0	0	0	0	0
TA-02	Tannerella_sp_HOT_286	0	32	63	7	87	0	0	0	0	1	0	0	193	51	24	29	74	11	18	5	0	11	2	0	1	237	0	9	0	2	0	0	2	2	0	97	40	65	107	0	10	22	4	0	4	0	0	0
TA-08	Tannerella_sp_HOT_808	0	0	0	0	4	0	0	0	0	0	0	0	0	0	0	0	0	0	0	0	0	0	0	0	0	0	2	5	1	0	0	0	0	0	0	10	0	14	4	0	12	23	0	0	0	0	0	0
TA-04	Tannerella_sp_HOT_916	0	0	0	0	0	0	0	0	0	0	0	0	0	0	0	0	0	0	0	0	0	0	0	0	0	0	0	0	0	0	0	0	0	0	0	0	0	0	0	0	0	0	1	0	0	0	0	0
TA-05	Tannerella_sp_HOT_916	0	0	2	0	0	0	0	0	0	0	0	0	0	0	0	0	36	0	3	1	0	0	0	0	0	0	0	0	0	0	0	0	0	0	0	0	0	0	0	0	0	0	0	0	2	0	0	0
TA-06	Tannerella_sp_HOT_916	0	0	0	0	0	0	0	0	0	0	0	0	0	0	0	0	0	0	0	0	0	0	0	0	0	0	0	0	0	0	0	0	0	0	0	0	0	0	0	0	0	0	0	0	0	0	0	0
TM-01	TM7[G-1]_sp_HOT_346	1	161	72	35	157	0	0	2	0	29	92	223	16	12	1	2	109	33	4	2	0	0	0	0	35	1	4	7	0	1	3	0	50	0	72	1369	27	82	57	16	77	897	2	1	0	1	17	0
TM-02	TM7[G-1]_sp_HOT_347	0	479	33	7	133	108	0	3	0	0	0	6	125	139	4	2	23	0	0	0	0	0	0	0	0	58	0	0	0	1	0	0	0	0	4	124	0	0	0	0	1	0	0	0	0	0	0	1
TM-03	TM7[G-1]_sp_HOT_348	13	17	4	2	30	4	0	0	0	0	0	0	236	80	22	29	0	0	0	0	0	0	1	0	2	0	0	0	1	0	0	0	2	0	10	230	7	14	8	0	6	153	0	0	0	0	0	0
TM-13	TM7[G-1]_sp_HOT_348	0	5	0	5	49	0	0	0	0	1	3	139	0	3	0	1	8	0	0	1	1	5	12	1	106	12	0	0	16	0	7	0	0	0	8	37	62	3	10	0	1	66	2	0	0	0	68	0
TM-04	TM7[G-1]_sp_HOT_349	2	86	35	3	261	0	0	0	14	15	14	85	1	24	0	0	1278	2	1	0	0	55	0	0	50	575	2	10	0	0	0	0	0	1	59	192	0	2	35	0	38	115	0	0	0	0	16	1
TM-05	TM7[G-1]_sp_HOT_352	4	17	94	330	2	39	141	144	0	3	13	435	17	0	63	252	11570	1069	210	1679	60	6	222	944	612	12	128	1227	24	185	35	7	9	32	585	228	20	52	160	0	586	1346	0	0	2	0	108	45
TM-07	TM7[G-1]_sp_HOT_488	0	0	0	0	0	0	0	0	0	0	0	0	0	0	0	0	0	0	0	0	0	0	0	0	0	0	0	0	0	0	0	0	0	0	0	0	0	0	0	0	0	0	0	0	0	0	0	0
TM-14	TM7[G-1]_sp_HOT_952	1	28	66	73	87	1	5	0	4	35	14	54	81	37	4	0	30	0	3	0	0	0	0	0	25	1728	7	12	24	6	2	0	24	1	35	167	64	10	10	0	1	0	0	0	0	0	17	0
TM-08	TM7[G-2]_sp_HOT_350	0	0	0	0	38	0	0	0	0	17	11	7	0	0	0	0	0	0	0	0	0	0	0	0	7	10	0	0	1	0	0	0	0	0	0	402	16	15	23	0	0	16	0	0	1	0	0	0
TM-09	TM7[G-3]_sp_HOT_351	0	0	4	26	3	0	0	1	0	0	3	22	49	0	19	68	304	88	7	9	0	5	20	48	12	0	1	12	0	0	0	0	0	2	25	78	26	6	24	0	8	52	2	0	0	0	40	4
TM-10	TM7[G-4]_sp_HOT_355	0	0	0	0	0	0	0	0	0	0	0	0	0	0	0	0	0	0	0	0	0	0	0	0	0	0	0	0	0	0	0	0	0	0	0	0	0	0	0	0	0	0	0	0	0	0	0	0
TM-15	TM7[G-5]_sp_HOT_356	0	6	16	2	167	0	0	0	2	3	15	3	200	24	19	9	0	3	0	0	0	0	0	0	1	3	2	0	0	0	0	3	0	3	12	393	12	86	27	4	45	82	0	0	0	0	0	0
TM-16	TM7[G-6]_sp_HOT_870	3	9	17	59	12	0	0	0	5	7	6	21	0	0	0	0	39	41	4	10	0	0	18	61	6	0	25	84	2	0	0	2	4	33	172	3	8	12	18	0	0	5	4	0	3	4	0	0
TR-01	Treponema_amylovorum	0	0	0	0	0	0	0	0	0	0	0	0	0	0	0	0	0	0	0	0	0	0	0	0	0	0	0	0	0	0	0	0	0	0	0	0	0	0	0	0	0	5	0	0	0	0	0	0
TR-02	Treponema_denticola	0	1	32	2	8	0	0	0	2	0	0	0	0	0	1	0	0	0	0	0	0	0	0	0	8	0	2	0	2	0	0	0	0	3	1	25	0	3	0	0	0	0	0	0	0	0	0	0
TR-03	Treponema_denticola	0	0	0	0	0	0	0	0	0	0	0	0	0	0	0	0	0	0	0	0	0	0	0	0	0	0	0	0	0	0	0	0	0	0	0	0	0	0	0	0	0	0	0	0	0	0	0	0
TR-04	Treponema_lecithinolyticum	0	0	0	0	11	0	0	0	0	1	18	18	0	0	1	0	0	0	0	0	0	0	0	0	6	0	1	7	0	0	0	0	0	1	3	0	0	0	0	0	0	0	0	0	1	0	0	0
TR-05	Treponema_maltophilum	0	0	3	0	12	0	0	0	0	1	0	0	0	0	0	0	0	0	0	0	0	0	0	0	0	0	0	0	0	0	0	0	0	2	0	0	0	4	0	0	0	0	0	0	0	0	0	0
TR-06	Treponema_pallidum	0	0	0	0	0	0	0	0	0	0	0	0	0	0	0	0	0	0	0	0	0	0	0	0	0	0	0	0	0	0	0	0	0	0	0	0	0	0	0	0	0	0	0	0	0	0	0	0
TR-07	Treponema_parvum	0	0	0	0	5	0	0	0	0	0	0	0	0	0	0	0	0	0	0	0	0	0	0	0	0	0	0	0	0	0	0	0	0	0	0	0	0	0	0	0	0	0	0	0	0	0	0	0
TR-08	Treponema_pectinovorum	0	0	0	0	0	0	0	0	0	0	0	0	0	0	0	0	0	0	0	0	0	0	0	0	9	0	0	0	0	0	0	0	0	0	0	0	0	0	0	0	0	0	0	0	0	0	0	0
TR-55	Treponema_putidum	0	0	0	0	0	0	0	0	0	0	0	0	0	0	0	0	0	0	0	0	0	0	0	0	0	0	0	0	0	0	0	0	0	0	0	0	0	0	0	0	0	0	0	0	0	0	0	0
TR-51	Treponema_socranskii	0	0	0	0	0	0	0	0	0	0	0	0	0	0	0	0	0	0	0	0	0	0	0	0	0	0	0	0	0	0	0	0	0	0	0	0	0	1	0	0	1	2	0	0	0	0	0	0
TR-56	Treponema_socranskii	0	0	3	0	11	0	0	0	0	1	0	0	6	6	4	0	0	2	1	0	1	0	0	0	0	4	1	0	0	0	0	0	0	0	0	13	0	2	0	0	15	8	0	0	0	0	5	0
TR-11	Treponema_socranskii_subsp_paredis	0	0	0	0	1	0	0	0	0	0	0	0	0	0	0	0	0	0	0	0	0	0	0	0	0	2	0	0	0	0	0	0	0	0	0	0	0	2	0	0	0	0	0	0	0	0	0	0
TR-10	Treponema_socranskii_subsp_socranskii	0	0	0	0	0	0	0	0	0	0	0	0	0	0	0	0	0	0	0	0	0	0	0	0	0	0	0	0	0	1	0	0	0	0	0	0	0	0	0	0	0	0	0	0	0	0	0	0
TR-50	Treponema_socranskii_subsp_socranskii	0	0	1	0	0	0	0	0	0	0	1	0	0	0	0	0	1	0	0	0	0	0	0	0	0	0	0	0	0	2	0	0	0	0	0	0	0	0	0	0	1	0	0	0	0	0	0	0
TR-12	Treponema_sp_HOT_226	0	0	0	0	0	0	0	0	0	0	0	0	0	0	0	0	0	0	0	0	0	0	0	0	0	0	0	0	0	0	0	0	0	0	0	0	0	0	0	0	0	0	0	0	0	0	0	0
TR-13	Treponema_sp_HOT_227	0	0	0	0	0	0	0	0	0	0	0	0	0	0	0	0	0	0	0	0	0	0	0	0	0	0	0	0	0	0	0	0	0	0	0	0	0	0	0	0	0	0	0	0	0	0	0	0
TR-14	Treponema_sp_HOT_228	0	0	0	0	0	0	0	0	0	0	0	0	0	0	0	0	0	0	0	0	0	0	0	0	0	0	0	0	0	0	0	0	0	0	0	0	0	0	0	0	0	0	0	0	0	0	0	0
TR-52	Treponema_sp_HOT_228	0	0	0	0	0	0	0	0	0	0	0	0	0	0	0	0	0	0	0	0	0	0	0	0	0	0	0	0	0	0	0	0	0	0	0	0	0	0	0	0	0	0	0	0	0	0	0	0
TR-15	Treponema_sp_HOT_230	0	0	0	0	0	0	0	0	0	0	0	0	0	0	0	0	0	0	0	0	0	0	0	0	0	0	0	0	0	0	0	0	0	0	0	0	0	0	0	0	0	0	0	0	0	0	0	0
TR-57	Treponema_sp_HOT_231	0	0	0	0	0	0	0	0	0	6	3	0	0	0	0	0	12	13	0	0	0	0	0	0	0	12	0	0	0	0	0	0	0	0	0	0	14	8	0	3	0	0	0	0	0	1	0	0
TR-17	Treponema_sp_HOT_232	0	0	0	0	0	0	0	0	0	0	0	0	0	0	0	0	0	0	0	0	0	0	0	0	0	0	0	0	0	0	0	0	0	0	0	0	0	0	0	0	0	0	0	0	0	0	0	0
TR-18	Treponema_sp_HOT_234	0	0	0	0	0	0	0	0	0	0	0	0	0	0	0	0	0	0	0	0	0	0	0	0	0	0	0	0	0	0	0	0	0	0	0	0	0	0	0	0	0	0	0	0	0	0	0	0
TR-19	Treponema_sp_HOT_235	0	0	0	0	0	0	0	0	0	0	0	0	0	0	0	0	0	0	0	0	0	0	0	0	0	0	0	0	0	0	0	0	0	0	0	0	0	0	0	0	0	0	0	0	0	0	0	0
TR-20	Treponema_sp_HOT_236	0	0	0	0	0	0	0	0	0	0	0	0	0	0	0	0	0	0	0	0	0	0	0	0	0	0	0	0	0	0	0	0	0	0	0	0	0	0	0	0	0	0	0	0	0	0	0	0
TR-58	Treponema_sp_HOT_237	0	0	0	0	0	0	0	0	0	0	0	0	0	0	0	0	0	0	0	0	0	0	0	0	0	0	0	0	0	0	0	1	0	3	11	0	0	0	0	0	0	0	0	0	1	0	0	0
TR-59	Treponema_sp_HOT_237	0	0	0	0	0	0	0	0	0	0	0	0	0	0	0	0	0	0	0	0	0	0	0	0	0	0	0	0	0	0	0	0	0	0	0	0	0	0	0	0	0	0	0	0	0	0	0	0
TR-21	Treponema_sp_HOT_238	0	0	0	0	0	0	0	0	0	0	0	0	0	0	0	0	0	0	0	0	0	0	0	0	0	0	0	0	0	0	0	0	0	0	0	0	0	0	0	0	0	0	0	0	0	1	0	0
TR-22	Treponema_sp_HOT_239	0	0	0	0	0	0	0	0	0	0	0	0	0	0	0	0	0	0	0	0	0	0	0	0	0	0	0	0	0	0	0	0	0	0	0	0	0	0	0	0	0	0	0	0	0	0	0	0
TR-23	Treponema_sp_HOT_242	0	0	0	0	0	0	0	0	0	0	0	0	0	0	0	0	0	0	0	0	0	0	0	0	0	0	0	0	0	0	0	0	0	0	0	0	0	0	0	0	0	0	0	0	0	0	0	0
TR-24	Treponema_sp_HOT_246	0	0	0	0	0	0	0	0	0	0	0	0	0	0	0	0	0	0	0	0	0	0	0	0	0	0	0	0	0	0	0	0	0	0	0	0	0	0	0	0	0	0	0	0	0	0	0	0
TR-60	Treponema_sp_HOT_247	0	0	0	0	0	0	0	0	0	0	0	0	0	0	0	0	0	0	0	0	0	0	0	0	0	0	0	0	0	0	0	0	0	0	0	0	0	0	0	0	0	0	0	0	0	0	0	0
TR-26	Treponema_sp_HOT_249	0	0	0	0	0	0	0	0	0	0	0	0	0	0	0	0	0	0	0	0	0	0	0	0	0	0	0	0	0	0	0	0	0	0	0	0	0	0	0	0	0	0	0	0	0	0	0	0
TR-27	Treponema_sp_HOT_250	0	0	0	0	0	0	0	0	0	0	0	0	0	0	0	0	0	0	0	0	0	0	0	0	0	0	0	0	0	0	0	0	0	0	0	0	0	0	0	0	0	0	0	0	0	0	0	0
TR-28	Treponema_sp_HOT_252	0	0	0	0	0	0	0	0	0	0	0	0	0	0	0	0	0	0	0	0	0	0	0	0	0	0	0	0	0	0	0	0	0	0	0	0	0	0	0	0	0	0	0	0	0	0	0	0
TR-29	Treponema_sp_HOT_253	0	0	0	0	0	0	0	0	0	0	0	0	0	0	0	0	0	0	0	0	0	0	0	0	0	0	0	0	0	0	0	0	0	0	0	0	0	0	0	0	0	0	0	0	0	0	0	0
TR-30	Treponema_sp_HOT_254	0	0	0	0	0	0	0	0	0	0	0	0	0	0	0	0	0	0	0	0	0	0	0	0	0	0	0	0	0	0	0	0	0	0	0	0	0	0	0	0	0	0	0	0	0	0	0	0
TR-32	Treponema_sp_HOT_256	0	0	0	0	0	0	0	0	0	0	0	0	0	0	0	0	0	0	0	0	0	0	0	0	0	0	0	0	0	0	0	0	0	0	0	0	0	0	0	0	0	0	0	0	0	0	0	0
TR-33	Treponema_sp_HOT_257	0	0	0	0	2	0	0	0	0	0	0	0	0	0	0	0	0	0	0	0	0	0	0	0	25	0	0	0	0	0	0	4	0	5	2	0	0	0	0	0	0	0	2	0	2	0	0	0
TR-34	Treponema_sp_HOT_258	0	0	0	0	2	0	0	0	0	0	0	0	0	0	0	0	0	0	0	0	0	0	0	0	0	0	0	0	0	0	0	0	0	0	0	0	0	0	0	0	0	0	0	0	0	0	0	0
TR-35	Treponema_sp_HOT_260	0	0	0	0	0	0	0	0	0	0	0	0	0	0	0	0	0	0	0	0	0	0	0	0	0	0	0	0	0	0	0	0	0	0	0	0	0	0	0	0	0	0	0	0	0	0	0	0
TR-36	Treponema_sp_HOT_262	0	0	0	0	0	0	0	0	0	0	0	0	0	0	0	0	0	0	0	0	0	0	0	0	0	0	0	0	0	0	0	0	0	0	0	0	0	0	0	0	0	0	0	0	0	0	0	0
TR-53	Treponema_sp_HOT_262	0	0	0	0	0	0	0	0	0	0	0	0	1	0	0	0	0	0	0	0	0	0	0	0	0	0	0	0	0	0	0	0	0	0	0	0	0	0	0	0	0	0	0	0	0	0	0	0
TR-37	Treponema_sp_HOT_263	0	0	0	0	0	0	0	0	0	0	0	0	0	0	0	0	0	0	0	0	0	0	0	0	0	0	0	0	0	0	0	0	0	0	0	0	0	0	0	0	0	0	0	0	0	0	0	0
TR-38	Treponema_sp_HOT_264	0	0	0	0	0	0	0	0	0	0	0	0	0	0	0	0	0	0	0	0	0	0	0	0	0	0	0	0	0	0	0	0	0	0	0	0	0	0	0	0	0	0	0	0	0	0	0	0
TR-39	Treponema_sp_HOT_265	0	0	0	0	0	0	0	0	0	0	0	0	0	0	0	0	0	0	0	0	0	0	0	0	0	0	0	0	0	0	0	0	0	0	0	0	0	0	0	0	0	0	0	0	0	0	0	0
TR-40	Treponema_sp_HOT_268	0	0	0	0	0	0	0	0	0	2	0	8	0	0	0	0	0	0	0	0	0	0	0	0	0	0	0	0	0	0	0	0	0	0	0	0	0	0	0	0	3	0	0	0	0	0	0	0
TR-41	Treponema_sp_HOT_268	0	0	0	0	0	0	0	0	0	0	0	0	0	0	0	0	0	0	0	0	0	0	0	0	0	0	0	0	0	0	0	0	0	0	0	0	0	0	0	0	0	0	0	0	0	0	0	0
TR-42	Treponema_sp_HOT_269	0	0	0	0	0	0	0	0	0	0	0	0	0	0	0	0	0	0	0	0	0	0	0	0	0	0	0	0	0	0	0	0	0	0	0	0	0	0	0	0	0	0	0	0	0	0	0	0
TR-43	Treponema_sp_HOT_270	0	0	0	0	1	0	0	0	0	0	0	0	0	0	0	0	0	0	0	0	0	0	0	0	0	0	0	0	0	0	0	0	0	0	0	0	0	0	0	1	0	0	0	0	0	0	0	0
TR-44	Treponema_sp_HOT_271	0	0	0	0	0	0	0	0	0	0	0	0	0	0	0	0	0	0	0	0	0	0	0	0	0	0	0	0	0	0	0	0	0	0	0	0	0	0	0	0	0	0	0	0	0	0	0	0
TR-45	Treponema_sp_HOT_490	0	0	0	0	0	0	0	0	0	0	0	0	0	0	0	0	0	0	0	0	0	0	0	0	0	0	0	0	0	0	0	0	0	0	0	0	0	0	0	0	0	0	0	0	0	0	0	0
TR-46	Treponema_sp_HOT_508	0	0	0	0	0	0	0	0	0	0	0	0	0	0	0	0	0	0	0	0	0	0	0	0	0	0	0	0	0	0	0	0	0	0	0	0	0	0	0	0	0	0	0	0	0	0	0	0
TR-54	Treponema_sp_HOT_508	0	0	0	0	7	0	0	0	0	0	0	0	0	0	0	0	0	0	0	0	0	0	0	0	0	0	0	0	0	0	0	0	0	0	0	0	0	0	0	0	1	0	0	0	0	0	0	0
TR-47	Treponema_sp_HOT_517	0	0	0	0	0	0	0	0	0	0	0	0	0	0	0	0	0	0	0	0	0	0	0	0	0	0	0	0	0	0	0	0	0	0	0	0	0	0	0	0	0	0	0	0	0	0	0	0
TR-48	Treponema_sp_HOT_518	0	0	0	0	0	0	0	0	0	0	0	0	0	0	0	0	0	0	0	0	0	0	0	0	0	0	0	0	0	0	0	0	0	0	0	0	0	0	0	0	0	0	0	0	0	0	0	0
TR-61	Treponema_sp_HOT_927	0	0	0	0	0	0	0	0	0	0	0	0	0	0	0	0	0	0	0	0	0	0	0	0	0	0	0	0	0	0	0	0	0	0	0	0	0	0	0	0	0	0	0	0	0	0	0	0
TR-62	Treponema_sp_HOT_951	0	0	0	0	0	0	0	0	0	0	0	0	0	0	0	0	0	0	0	0	0	0	0	0	0	0	0	0	0	0	0	0	0	0	0	0	0	0	0	0	0	0	0	0	0	0	0	0
TR-49	Treponema_vincentii	0	0	0	0	0	0	0	0	0	0	0	0	0	4	0	0	0	0	0	0	0	0	0	0	0	3	0	0	0	1	0	0	0	0	0	0	0	0	0	0	0	0	0	0	0	0	0	0
TU-01	Turicella_otitidis	0	0	0	0	0	0	0	0	0	0	0	0	0	0	0	0	0	0	0	0	0	0	0	0	0	0	0	0	0	0	0	0	0	0	0	0	0	0	0	0	0	0	0	0	0	0	0	0
TU-02	Turicella_otitidis	0	0	0	0	0	0	0	0	0	0	0	0	0	0	0	0	0	0	0	0	0	0	0	0	0	0	0	0	0	0	0	0	0	0	0	0	0	0	0	0	0	0	0	0	0	0	0	0
VA-01	Variovorax_paradoxus	0	0	0	0	0	0	0	0	0	0	0	0	0	0	0	0	0	0	0	0	0	0	0	0	0	0	0	0	0	0	0	0	0	0	0	0	0	0	0	0	0	0	0	0	0	0	0	0
VE-20	Veillonella_atypica	16	10	41	71	4	1	16	3	0	2	6	36	17	0	81	150	340	660	208	256	0	1	51	91	62	0	71	128	66	312	45	5	7	211	532	7	0	3	16	14	301	654	0	0	0	1	53	46
VE-21	Veillonella_atypica	0	5	64	93	6	5	24	4	5	10	66	191	0	1	67	87	606	1745	412	598	117	94	944	1292	94	0	169	193	59	360	38	31	9	265	684	21	0	15	22	20	288	389	0	0	0	0	74	44
VE-02	Veillonella_denticariosi	1	1	0	1	1	3	3	0	0	0	3	3	84	163	18	11	1	1	1	4	0	0	0	6	13	0	15	30	0	1	1	0	0	0	5	0	0	0	2	0	11	14	0	0	0	1	1	1
VE-18	Veillonella_denticariosi	0	0	3	1	0	0	1	0	0	0	2	1	0	0	0	1	0	2	0	3	0	0	0	1	4	0	2	7	4	141	72	0	0	0	0	0	0	0	0	0	4	4	0	0	0	1	0	0
VE-03	Veillonella_dispar	15	1280	341	150	948	24	30	5	11	446	38	8	381	635	55	15	37	232	27	4	43	47	45	3	74	11	42	90	5	39	12	10	576	67	50	320	469	129	16	124	292	307	6	8	9	0	227	540
VE-05	Veillonella_parvula	0	55	15	5	37	0	0	0	0	30	1	2	0	0	0	0	0	0	0	0	0	0	0	0	11	20	1	0	0	0	0	0	17	1	3	0	0	0	0	0	20	10	0	0	0	0	0	0
VE-06	Veillonella_parvula	6	138	30	22	168	2	7	0	0	17	4	6	271	384	54	9	21	262	20	0	0	0	2	2	61	6	11	40	0	2	1	4	373	29	16	1	14	14	1	49	109	34	6	0	13	5	20	111
VE-07	Veillonella_rogosae	2	6	83	88	14	185	92	51	1	5	214	3568	47	2	117	401	241	440	112	102	29	72	145	315	114	7	211	946	1	1	0	1	7	71	676	257	146	1022	4067	29	577	2615	3	0	42	702	439	127
VE-08	Veillonella_sp_HOT_780	5	878	7	6	15	0	0	0	0	0	0	0	0	0	0	0	0	0	0	0	0	0	0	0	0	0	0	0	0	0	0	0	229	2	10	0	4	7	1	251	37	30	15	1560	9	9	0	0
VE-09	Veillonella_sp_HOT_917	0	0	2	3	0	0	0	0	0	0	0	0	0	0	0	0	0	0	0	0	0	0	0	0	0	0	0	0	0	0	0	0	0	0	0	0	0	0	0	0	0	0	0	0	0	0	0	0
VE-10	Veillonellaceae[G-1]_sp_HOT_129	0	0	0	0	1	0	0	0	0	0	0	0	0	0	0	0	10	0	0	0	0	0	0	0	0	0	0	0	0	0	0	0	0	0	0	0	0	0	0	0	0	0	0	0	0	0	0	0
VE-12	Veillonellaceae[G-1]_sp_HOT_135	0	0	0	0	0	0	0	0	0	1	1	0	0	1	0	0	0	0	0	0	0	0	0	0	0	0	0	0	2	0	0	0	0	0	2	0	0	0	0	0	0	0	0	0	0	0	0	0
VE-13	Veillonellaceae[G-1]_sp_HOT_145	0	0	0	0	2	0	0	0	0	0	0	0	0	0	0	0	0	0	0	0	0	0	0	0	0	0	0	0	0	0	0	0	0	0	0	0	0	0	0	0	0	0	0	0	0	0	0	0
VE-14	Veillonellaceae[G-1]_sp_HOT_148	0	0	0	0	0	0	0	0	0	0	0	0	0	0	0	0	0	0	0	0	0	0	0	0	0	0	0	0	0	0	0	0	0	0	0	0	0	0	0	0	0	0	0	0	0	0	0	0
VE-22	Veillonellaceae[G-1]_sp_HOT_150	0	0	0	0	0	0	0	0	0	0	0	0	0	0	0	0	0	0	0	0	0	0	0	0	0	0	0	0	0	0	0	0	0	0	0	36	0	1	0	0	0	0	0	0	0	0	0	0
VE-15	Veillonellaceae[G-1]_sp_HOT_155	1	1	0	1	26	0	0	0	0	0	2	11	6	0	0	0	5	1	0	0	0	0	0	0	3	0	0	1	0	0	0	0	0	0	0	0	0	0	0	0	0	0	0	0	0	0	0	0
VE-19	Veillonellaceae[G-1]_sp_HOT_155	0	0	0	0	0	0	0	0	0	0	0	0	0	0	0	0	0	0	0	0	0	0	0	0	0	0	0	0	0	0	0	0	0	0	0	0	0	0	0	0	0	0	0	0	0	0	0	0
VE-16	Veillonellaceae[G-1]_sp_HOT_483	0	0	0	0	1	0	0	0	0	0	0	0	0	0	0	0	35	1	0	0	0	0	0	0	1	0	0	0	0	0	0	0	0	0	0	0	0	0	0	0	0	0	0	0	0	0	0	0
VE-17	Veillonellaceae[G-1]_sp_HOT_918	0	0	0	0	0	0	0	0	0	0	0	0	0	0	0	0	0	0	0	0	0	0	0	0	0	0	0	0	0	0	0	0	0	0	0	0	0	0	0	0	0	0	0	0	0	0	0	0
GP-001	Achromobacter_Genus_probe	0	0	0	0	0	0	0	0	0	0	0	0	0	0	0	0	0	0	0	0	0	0	0	0	0	0	0	0	0	0	0	0	0	0	0	0	0	0	0	0	0	0	0	0	0	0	0	0
GP-002	Acinetobacter_Genus_probe	0	0	0	0	21	0	0	0	0	0	0	0	0	0	0	0	0	0	0	0	0	0	0	0	0	52	0	0	14	0	9	0	0	0	0	84	0	0	0	0	0	11	0	0	0	0	0	0
GP-003	Actinomyces_Genus_probe_3	3	154	46	4	175	115	37	30	0	31	41	29	7	74	6	1	30	76	16	3	5	688	9	4	48	115	66	134	11	22	15	3	709	83	38	31	719	48	2	179	111	69	0	0	2	0	134	98
GP-004	Actinomyces_Genus_probe_4	20	55	297	316	74	69	492	476	2	17	204	304	26	4	431	1033	288	1412	800	1261	33	49	511	1134	33	3	250	374	153	93	474	11	113	220	295	37	65	234	446	33	776	2021	1	0	5	45	733	170
GP-099	Aggregatibacter_Genus_probe_1	0	28	192	24	69	0	0	0	4	55	29	56	0	0	0	0	16	42	7	0	0	0	0	0	58	12	3	21	0	0	1	1	147	0	1	205	179	26	61	25	0	3	7	5	12	5	174	242
GP-100	Aggregatibacter_Genus_probe_2	0	6	8	4	125	0	0	0	4	12	25	65	0	0	0	0	12	0	2	3	0	0	0	0	178	78	3	44	0	0	0	0	0	2	0	25	0	0	0	0	0	0	24	11	19	22	5	0
GP-005	Alloprevotella_Genus_probe	0	0	4	0	18	0	0	1	2	14	35	27	6	5	2	0	82	219	309	429	0	6	5	14	13	0	6	43	9	0	0	0	4	1	13	38	17	18	11	44	16	5	0	56	1	10	2	10
GP-101	Anaerococcus_Genus_probe_1	0	0	0	0	0	0	0	0	0	0	0	0	0	0	0	0	0	0	0	0	0	0	0	0	0	0	0	0	0	0	0	0	0	0	0	0	0	0	0	0	0	0	0	0	0	0	0	0
GP-006	Anaerococcus_Genus_probe_2	0	0	0	0	0	0	0	0	0	0	0	3	10	0	0	0	0	0	0	0	0	0	0	0	13	0	0	0	0	0	0	0	0	0	0	45	0	0	0	0	0	0	0	0	0	0	0	0
GP-008	Arcanobacterium_Genus_probe	0	0	0	0	0	0	0	0	0	0	0	0	0	0	0	0	0	0	0	0	0	0	0	0	0	0	0	0	0	0	0	0	0	0	0	0	0	0	0	0	0	0	0	0	0	0	0	0
GP-009	Atopobium_Genus_probe	4	9	51	36	24	1	1	1	0	14	7	18	2	0	10	11	25	60	13	30	0	2	14	27	5	0	20	9	3	5	2	2	0	38	24	8	2	11	6	2	133	56	0	0	1	0	10	1
GP-010	Bacteroides_Genus_probe	0	0	0	0	110	0	0	0	0	0	0	0	0	0	0	0	0	0	0	0	0	0	0	0	23	0	0	0	0	0	0	0	0	0	0	60	0	0	0	0	0	0	0	0	0	0	0	0
GP-011	Bacteroidetes[G-3]_Genus_probe	0	0	0	0	0	0	0	0	0	0	0	0	0	0	0	0	0	0	0	0	0	0	0	0	0	0	0	0	0	0	0	0	0	0	0	0	0	0	0	0	0	0	0	0	0	0	0	0
GP-012	Bacteroidetes[G-5]_Genus_probe	0	0	0	0	0	0	0	0	0	0	0	0	0	0	0	0	0	0	0	0	0	0	0	0	0	0	0	0	0	0	0	0	0	0	0	0	0	0	0	0	0	0	0	0	0	0	0	0
GP-013	Bartonella_Genus_probe	0	0	0	0	0	0	0	0	0	0	0	0	0	0	0	0	0	0	0	0	0	0	0	0	0	0	0	0	0	0	0	0	0	0	0	0	0	0	0	0	0	0	0	0	0	0	0	0
GP-014	Bifidobacterium_Genus_probe_1	0	0	0	0	11	0	0	0	0	1	0	0	0	0	0	0	0	0	0	0	0	0	0	0	0	0	0	0	0	0	0	0	0	0	0	1	0	0	0	0	0	0	0	0	0	0	0	0
GP-015	Bifidobacterium_Genus_probe_2	0	0	0	0	0	0	0	0	0	0	0	0	0	0	0	0	0	0	0	0	0	0	0	0	0	0	0	0	0	0	0	0	0	0	0	0	0	0	0	0	0	0	0	0	0	0	0	0
GP-016	Bordetella_Genus_probe	0	0	0	0	0	0	0	0	0	0	0	0	0	0	0	0	0	0	0	0	0	0	0	0	0	0	0	0	0	0	0	0	0	0	0	0	0	0	0	0	0	0	0	0	0	0	0	0
GP-017	Brevundimonas_Genus_probe	0	0	0	0	0	0	0	0	0	0	0	0	0	0	0	0	0	0	0	0	0	0	0	0	0	0	0	0	0	0	0	0	0	0	0	0	0	0	0	0	0	0	0	0	0	0	0	0
GP-018	Burkholderia_Genus_probe	0	0	0	0	0	0	0	0	0	0	0	0	0	0	0	0	0	0	0	0	0	0	0	0	0	0	0	0	0	0	0	0	0	0	0	0	0	0	0	0	0	0	0	0	0	0	0	0
GP-102	Campylobacter_Genus_probe_1	0	1	1	0	0	0	0	1	0	2	0	10	6	1	1	0	7	4	0	0	0	1	0	0	0	53	0	0	0	0	0	0	4	0	0	14	3	0	6	0	4	40	0	0	0	0	2	1
GP-019	Campylobacter_Genus_probe_2	28	69	164	361	66	12	98	47	23	25	64	3537	142	116	250	413	4529	1394	327	494	23	29	384	597	112	72	38	551	78	283	81	6	345	34	1362	56	206	31	203	78	265	4107	0	1	1	14	126	26
GP-020	Capnocytophaga_Genus_probe_2	0	16	24	8	60	3	0	0	5	88	13	13	37	172	11	4	14	3	0	1	0	6	0	2	3	229	5	4	13	2	2	0	64	0	2	112	23	13	17	9	3	3	3	0	5	10	6	0
GP-021	Capnocytophaga_Genus_probe_3	0	1	6	10	41	0	0	0	1	64	9	59	3	12	9	0	7	16	3	2	0	20	0	0	18	143	10	13	0	0	1	0	12	3	1	39	0	16	8	1	14	15	2	0	1	9	45	13
GP-022	Cardiobacterium_Genus_probe	0	30	23	18	5	1	0	0	5	108	5	88	0	0	0	0	0	3	0	2	0	1	1	0	0	119	2	2	0	2	0	0	155	0	1	1	1	10	0	1	0	0	0	0	0	0	0	5
GP-023	Catonella_Genus_probe	0	14	30	28	7	1	1	0	1	21	2	8	47	54	6	8	104	38	8	2	0	0	3	2	11	0	1	3	0	0	0	0	0	2	6	641	52	14	10	0	4	6	21	0	2	3	36	0
GP-024	Chlamydophila_Genus_probe	0	0	0	0	0	0	0	0	0	0	0	0	0	0	0	0	0	0	0	0	0	0	0	0	0	0	0	0	0	0	0	0	0	0	0	0	0	0	0	0	0	0	0	0	0	0	0	0
GP-025	Corynebacterium_Genus_probe	0	15	13	0	80	0	0	0	0	5	4	3	1	195	6	0	42	48	9	1	0	63	4	1	0	106	0	1	255	2	15	0	8	3	2	2	158	11	1	1	2	292	0	0	0	1	18	6
GP-026	Desulfobulbus_Genus_probe	0	0	0	0	0	0	0	0	0	0	0	0	0	0	0	0	0	0	0	0	0	0	0	0	0	0	0	0	19	0	5	0	0	1	8	0	0	0	0	0	0	0	0	0	0	0	0	0
GP-093	Dialister_Genus_probe_1	0	1	0	1	0	0	0	0	0	0	0	1	0	0	0	0	0	0	0	0	0	0	0	0	0	0	0	0	0	0	0	0	0	0	0	0	0	0	0	0	0	0	0	0	0	0	2	0
GP-094	Dialister_Genus_probe_2	0	1	11	1	5	0	0	0	0	4	1	0	0	0	0	0	0	3	0	0	0	2	0	0	0	0	0	0	0	0	0	0	0	0	0	2	1	4	0	0	21	9	0	0	0	0	2	0
GP-028	Dietzia_Genus_probe	0	0	0	0	0	0	0	0	0	0	0	0	0	0	0	0	0	0	0	0	0	0	0	0	0	0	0	0	0	0	0	0	0	0	0	0	0	0	0	0	0	0	0	0	0	0	0	0
GP-029	Eggerthella_Genus_probe	0	0	0	0	0	0	0	0	0	0	0	0	0	0	0	0	0	0	0	0	0	0	0	0	0	0	0	0	0	0	0	0	0	0	0	0	0	0	0	0	0	0	0	0	0	0	0	0
GP-105	Enterococcus_Genus_probe_1	0	0	0	0	0	0	0	0	0	0	0	0	0	0	0	0	0	0	0	0	0	0	0	0	0	0	0	0	0	0	0	0	0	0	0	0	0	0	0	0	0	0	0	0	0	0	0	0
GP-106	Enterococcus_Genus_probe_2	0	0	0	0	0	0	0	0	0	0	0	0	0	0	0	0	0	0	0	0	0	0	0	0	0	0	0	0	0	0	0	0	0	0	0	0	0	0	0	0	0	0	0	0	0	0	0	0
GP-030	Enterococcus_Genus_probe_3	0	0	0	0	36	0	0	0	0	0	0	0	0	10	0	0	0	0	0	0	0	0	0	0	0	0	0	0	8	0	0	0	0	0	0	48	0	0	0	0	0	0	0	0	0	0	0	0
GP-031	Erysipelothrichaceae_Genus_probe	0	0	0	0	0	0	0	0	0	0	0	0	0	0	0	0	1	0	0	0	0	0	0	0	0	0	0	0	0	0	0	0	0	0	0	0	0	0	0	0	0	0	0	0	0	0	0	0
GP-032	Erysipelothrix_Genus_probe	0	0	0	0	0	0	0	0	0	0	0	0	0	0	0	0	0	0	0	0	0	0	0	0	0	0	0	0	0	0	0	0	0	0	0	0	0	0	0	0	0	0	0	0	0	0	0	0
GP-033	Escherichia_&_Shigella_Genus_probe	0	0	0	0	35	0	0	0	0	0	0	3	0	4	0	0	0	3	0	0	0	0	0	0	0	0	0	0	0	0	3	3	0	0	0	3	0	0	0	3	0	0	0	0	0	0	156	55
GP-034	Eubacterium_Genus_probe_1	0	2	9	2	3	0	0	0	0	0	0	9	0	0	13	25	35	137	10	34	0	4	5	24	4	0	10	31	0	0	1	0	0	7	17	0	9	14	19	0	6	3	0	0	0	0	19	0
GP-035	Eubacterium_Genus_probe_2	0	0	0	0	0	0	0	0	0	0	0	0	0	0	0	0	0	0	0	0	0	0	0	0	0	0	0	0	0	0	0	0	0	0	0	0	0	0	0	0	0	0	0	0	0	0	0	0
GP-036	Filifactor_Genus_probe	0	0	0	0	2	0	0	0	0	0	0	0	0	0	0	0	0	0	0	0	0	0	0	0	0	0	1	0	0	0	0	0	0	1	0	0	0	1	1	0	0	0	0	0	0	0	0	0
GP-108	Fretibacterium_Genus_probe_2	0	0	0	0	0	0	0	0	0	0	0	0	0	0	0	0	0	0	0	0	0	0	0	0	0	0	0	0	0	0	0	0	0	0	0	0	0	0	0	0	0	0	0	0	0	0	0	0
GP-037	Fretibacterium_Genus_probe_3	35	18	2	7	26	7	0	6	33	3	5	15	0	0	0	2	0	8	0	0	0	0	0	21	0	36	0	7	11	0	0	27	32	2	11	0	0	0	5	29	0	0	24	22	0	29	0	0
GP-109	Fusobacterium_Genus_probe_1	0	1	10	1	4	0	0	0	0	0	0	0	1	0	0	0	0	3	0	0	0	0	2	0	0	0	0	0	0	0	0	0	1	0	0	0	1	1	0	0	6	2	0	0	1	0	0	0
GP-095	Fusobacterium_Genus_probe_2	4	60	234	34	91	0	0	0	0	32	29	52	55	155	13	3	15	22	8	3	0	2	3	3	42	7	19	11	48	42	13	0	119	19	13	27	3	21	6	1	271	75	2	0	5	1	14	0
GP-096	Fusobacterium_Genus_probe_3	1	105	39	18	143	0	0	0	1	44	12	66	131	239	53	10	46	120	16	4	5	2	0	0	22	808	10	10	4	12	3	0	127	9	2	44	537	72	6	9	21	43	9	8	5	11	13	35
GP-038	Fusobacterium_Genus_probe_4	20	418	830	365	559	244	109	77	27	337	1029	1899	784	1081	870	1151	670	1323	351	468	237	34	207	896	747	3401	146	1036	65	205	36	8	761	261	548	531	1980	1841	6178	132	1285	1270	54	16	131	1428	692	231
GP-039	Gemella_Genus_probe	7	395	58	128	351	76	152	82	1583	407	254	537	1136	63	178	77	741	343	40	19	209	49	29	20	381	39	54	54	1132	227	329	414	755	238	467	238	44	93	28	169	77	52	831	2549	286	271	284	96
GP-110	Granulicatella_Genus_probe	0	0	0	0	0	0	0	0	0	0	0	0	0	0	0	0	0	0	0	0	0	0	0	0	0	0	0	0	0	0	0	0	0	0	0	0	0	0	0	0	0	0	0	0	0	0	0	0
GP-111	Haemophilus_Genus_probe_1	0	0	0	0	0	0	0	0	0	0	0	0	0	0	0	0	0	0	0	0	0	0	0	0	0	0	0	0	0	0	0	0	0	0	0	0	0	0	0	0	0	0	0	0	0	0	0	0
GP-112	Haemophilus_Genus_probe_2	0	21	2	0	22	0	1	0	116	352	47	69	935	37	9	0	11	2	2	1	1	376	5	0	6	0	0	1	0	0	0	4	100	0	2	1	1	1	0	45	8	9	23	110	13	3	0	1
GP-040	Haemophilus_Genus_probe_3	0	4	0	0	64	0	0	0	1156	2326	138	385	1368	69	15	1	247	69	7	1	8	79	5	2	101	53	1	0	0	2	1	39	2611	5	45	829	328	14	9	64	20	41	207	4548	27	50	59	9
GP-041	Helicobacter_Genus_probe	0	0	0	0	1	0	0	0	0	0	0	0	0	0	0	0	0	0	0	0	0	0	0	0	0	0	0	0	0	0	0	0	1	0	0	0	0	0	0	0	1	0	0	0	0	0	0	0
GP-042	Johnsonella_Genus_probe	0	0	0	0	10	0	0	0	0	0	0	0	0	0	0	0	0	0	0	0	0	0	0	0	0	0	0	0	6	0	0	0	1	0	3	0	0	0	0	0	0	2	0	0	0	0	0	0
GP-113	Kingella_Genus_probe_1	0	0	2	3	7	0	0	0	0	2	2	35	0	2	1	0	0	1	0	0	27	219	38	7	2	0	2	8	6	0	0	0	0	0	19	0	0	0	0	0	0	0	0	0	4	0	12	0
GP-043	Kytococcus_Genus_probe	0	0	0	0	0	0	0	0	0	0	0	0	0	0	0	0	0	0	0	0	0	0	0	0	0	0	0	0	0	0	0	0	0	0	0	0	0	0	0	0	0	0	0	0	0	0	0	0
GP-044	Lachnoanaerobaculum_Genus_probe	6	0	2	8	14	0	0	0	1	2	2	17	6	2	1	2	44	161	27	31	3	1	7	71	3	0	3	7	2	1	0	1	0	2	4	1	0	4	0	0	0	1	1	0	0	0	2	2
GP-115	Lactobacillus_Genus_probe_1	0	0	0	0	0	0	1	0	1	0	0	0	0	0	0	0	0	0	0	0	0	0	0	0	0	0	0	0	5	0	0	0	0	0	0	0	0	0	0	0	17	42	0	0	0	1	3	0
GP-045	Lactobacillus_Genus_probe_2	0	0	0	0	82	0	0	0	0	0	0	0	0	16	0	0	0	0	0	0	17	0	0	0	0	0	0	0	0	0	0	0	0	0	0	0	0	0	0	0	0	0	0	0	0	0	0	0
GP-046	Lactobacillus_Genus_probe_3	0	2	4	9	12	2	7	9	0	2	5	5	2	13	8	5	5	17	2	0	1	0	0	13	3	0	7	19	9	3	11	1	4	6	3	4	0	0	2	0	5	21	1	2	2	18	1	0
GP-047	Lactobacillus_Genus_probe_4	0	0	0	0	0	0	0	0	0	0	0	0	0	6	0	1	0	0	0	0	0	0	0	0	0	6	0	0	0	0	0	0	0	0	0	0	0	0	0	0	0	17	0	0	0	0	0	0
GP-048	Lactobacillus_Genus_probe_5	0	0	0	0	2	0	0	0	0	0	0	0	1	0	0	0	0	0	0	0	0	0	0	0	0	0	0	0	0	0	0	0	0	0	0	0	0	0	0	0	0	0	0	0	0	0	0	0
GP-116	Leptotrichia_Genus_probe_1	0	0	0	0	0	0	0	0	0	0	0	0	0	0	0	0	0	0	0	0	0	0	0	0	0	0	0	0	0	0	0	0	0	0	0	0	0	0	0	0	0	0	0	0	0	0	0	0
GP-117	Leptotrichia_Genus_probe_2	0	0	0	0	0	0	0	0	0	0	0	0	0	0	0	0	0	0	0	0	0	0	0	0	0	0	0	0	0	0	0	0	0	0	0	0	0	0	0	0	0	0	0	0	0	0	0	0
GP-049	Leptotrichia_Genus_probe_3	1	85	171	24	270	0	1	2	0	3	1	3	29	7	26	59	87	80	323	1684	34	15	91	210	16	28	20	54	0	0	0	1	285	28	15	34	0	30	60	1	143	62	0	2	1	0	11	5
GP-050	Leptotrichia_Genus_probe_4	7	307	203	75	190	36	8	4	5	170	44	381	640	2524	454	950	240	577	69	153	39	51	38	111	99	7125	33	102	3	7	2	6	266	34	71	79	99	104	631	9	32	82	35	0	26	125	64	117
GP-052	Listeria_Genus_probe	0	0	0	0	0	0	0	0	0	0	0	0	0	0	0	0	0	0	0	0	0	0	0	0	0	0	0	0	0	0	0	0	0	0	0	0	0	0	0	0	0	0	0	0	0	0	0	0
GP-053	Lysinibacillus_Genus_probe	0	0	0	0	0	0	0	0	0	0	0	0	0	0	0	0	0	0	0	0	0	0	0	0	0	0	0	0	0	0	0	0	0	0	0	0	0	0	0	0	0	0	0	0	0	0	0	0
GP-054	Mitsuokella_Genus_probe	0	0	0	0	1	0	0	0	0	0	0	0	0	0	0	0	0	0	0	0	0	0	0	0	0	0	0	0	0	0	0	0	0	0	0	0	0	0	0	0	0	0	0	0	0	0	0	0
GP-055	Mobiluncus_Genus_probe	0	0	0	0	0	0	0	0	0	0	0	0	0	0	0	0	0	0	0	0	0	0	0	0	0	0	0	0	0	0	0	0	0	0	0	0	0	0	0	0	0	0	0	0	0	0	0	0
GP-056	Mogibacterium_Genus_probe	1	4	81	134	17	0	7	1	0	0	5	56	4	0	27	32	68	399	93	58	0	5	38	109	0	0	93	106	2	5	0	0	2	44	92	0	8	74	50	8	36	22	1	0	0	0	26	2
GP-118	Moraxella_Genus_probe_1	0	0	0	0	0	0	0	0	0	0	0	0	0	0	0	0	0	0	0	0	0	0	0	0	0	0	0	0	0	0	0	0	0	0	0	0	0	0	0	0	0	0	0	0	0	0	0	0
GP-057	Moraxella_Genus_probe_2	0	0	0	0	0	0	0	0	0	0	0	0	0	0	0	0	0	0	0	0	0	0	0	0	0	0	0	0	0	0	0	0	0	0	0	0	0	0	0	0	0	0	0	0	0	0	0	0
GP-058	Mycobacterium_Genus_probe	0	0	0	0	0	0	0	0	0	0	0	0	0	0	0	0	0	0	0	0	0	0	0	0	0	0	0	0	0	0	0	0	0	0	0	0	0	0	0	1	0	0	0	0	0	0	0	0
GP-059	Mycoplasma_Genus_probe	0	0	0	0	0	0	0	0	0	0	0	0	0	0	0	0	0	0	0	0	0	1	0	0	0	0	0	0	0	1	0	0	0	0	0	0	0	0	0	0	0	0	0	0	0	0	3	0
GP-060	Neisseria_Genus_probe_2	57	208	2068	4847	479	11415	802	660	49	817	8336	10312	4676	8174	2853	2110	3724	8409	4336	4599	11996	698	1246	2307	574	38	1678	15543	61	761	90	23	288	47	270	95	51	15	95	7	617	5378	47	24	87	407	6514	10287
GP-061	Olsenella_Genus_probe	0	0	1	0	0	0	0	0	0	0	0	0	0	0	0	0	1	3	0	0	0	0	0	0	0	0	0	1	0	0	0	0	0	0	0	0	0	1	0	1	0	0	0	0	0	0	0	0
GP-062	Paenibacillus_Genus_probe	0	0	0	0	0	0	0	0	0	0	0	0	0	0	0	0	0	0	0	0	0	0	0	0	0	0	0	0	0	0	0	0	0	0	0	0	0	0	0	0	0	0	0	0	0	0	0	0
GP-063	Parvimonas_Genus_probe	0	1	36	8	158	12	4	0	0	79	3	11	0	18	19	3	0	125	11	0	0	9	5	1	18	0	33	126	0	1	6	3	37	42	14	134	975	373	656	23	167	85	14	0	33	88	79	14
GP-064	Peptoniphilus_Genus_probe	0	0	0	0	0	0	0	0	0	0	0	0	0	0	0	0	0	0	0	0	0	0	2	0	0	0	0	0	0	0	0	0	0	0	0	0	0	0	0	0	0	19	0	0	0	0	0	0
GP-065	Peptostreptococcus_Genus_probe	0	0	4	2	5	0	0	0	0	0	0	0	1	1	3	0	1	43	1	2	0	0	1	0	2	0	9	10	1	0	0	0	0	1	3	2	18	10	12	0	0	0	0	0	0	0	4	1
GP-066	Porphyromonas_Genus_probe_1	1	74	211	28	8	0	0	0	1	0	1	0	0	0	0	0	2	3	0	0	0	0	0	0	11	1	10	8	0	0	0	0	1	8	0	0	0	2	0	0	2	2	0	0	1	0	0	0
GP-067	Porphyromonas_Genus_probe_2	0	12	70	9	158	0	0	0	0	5	7	11	2	21	8	1	0	0	0	0	0	0	0	0	27	1553	52	54	0	0	0	0	148	2	0	3	3	6	0	3	0	1	10	5	18	0	5	0
GP-068	Porphyromonas_Genus_probe_3	0	0	0	0	0	0	0	0	0	0	0	0	0	0	0	0	0	0	0	0	0	0	0	0	0	0	0	0	0	0	0	0	0	0	0	0	0	0	0	0	0	0	0	0	0	0	0	0
GP-069	Prevotella_Genus_probe_2	2	6	213	11	54	0	1	0	1	42	30	27	30	4	11	0	8	13	53	2	0	20	27	0	2	4	14	11	16	45	1	3	14	73	71	43	24	62	14	4	169	39	1	0	14	0	12	2
GP-070	Propionibacterium_Genus_probe	0	0	0	0	0	0	0	0	0	0	0	0	0	0	0	0	0	0	0	0	0	0	0	0	1	0	0	0	0	0	0	0	0	0	0	0	0	1	0	0	0	0	0	0	0	0	0	0
GP-071	Proteus_Genus_probe	0	0	0	0	0	0	0	0	0	0	0	0	0	0	0	0	0	0	0	0	0	0	0	0	0	0	0	0	0	0	0	0	0	0	0	0	0	0	0	0	0	0	0	0	0	0	0	0
GP-072	Pseudomonas_Genus_probe	0	0	0	0	44	0	0	0	0	0	0	15	20	4	0	0	0	0	0	0	0	6	0	16	0	0	0	0	7	0	4	0	8	0	2	57	6	0	2	0	0	0	0	0	0	0	0	0
GP-073	Rothia_Genus_probe	11	114	318	289	523	603	290	251	4	331	242	342	80	931	272	135	33	220	94	70	826	10416	558	351	418	53	420	789	442	756	472	12	104	316	285	293	723	100	80	434	722	969	22	2	101	286	114	44
GP-074	Sanguibacter_Genus_probe	0	0	0	0	0	0	0	0	0	0	0	0	0	0	0	0	0	0	0	0	0	0	0	0	0	0	0	0	0	0	0	0	0	0	0	0	0	0	0	0	0	0	0	0	0	0	0	0
GP-075	Scardovia_Genus_probe	0	1	0	0	12	0	0	0	0	0	0	0	0	0	0	0	0	0	1	0	0	0	0	0	1	0	0	0	0	0	0	0	0	2	0	0	0	0	0	0	0	6	0	0	0	0	0	0
GP-076	Selenomonas_&_Centipeda_Genus_probe	0	6	11	28	32	0	0	1	0	10	30	58	70	41	4	9	219	28	3	0	0	0	1	3	4	189	0	2	11	0	4	0	263	4	56	4561	55	22	75	7	23	560	1	1	1	0	16	0
GP-077	Slackia_Genus_probe	0	0	0	0	0	0	0	0	0	0	0	0	0	0	0	0	0	0	0	0	0	0	0	0	0	0	0	0	0	0	0	0	0	0	0	0	0	0	0	0	0	0	1	0	0	0	0	0
GP-078	Sphingomonas_Genus_probe	0	0	0	0	0	0	0	0	0	0	0	0	0	0	0	0	0	0	0	0	0	0	0	0	0	0	0	0	0	0	0	0	0	0	0	0	0	0	0	0	0	0	0	0	0	0	0	0
GP-079	SR1_Genus_probe	3	0	5	0	12	0	0	0	0	3	3	12	2	0	0	0	0	0	0	0	0	0	0	0	2	82	6	0	4	0	0	0	2	0	1	59	6	13	2	0	0	0	0	0	0	0	5	1
GP-124	Staphylococcus_Genus_probe_1	0	0	0	0	0	0	0	0	0	0	0	0	0	0	0	0	0	0	0	0	0	0	0	0	0	0	0	0	0	0	0	0	0	0	0	1	66	1	0	1	0	0	0	0	0	0	0	0
GP-125	Staphylococcus_Genus_probe_2	0	0	0	0	0	0	0	0	0	0	0	0	0	0	0	0	0	0	0	0	0	0	0	0	0	0	0	0	0	0	0	0	0	0	0	0	1	0	0	0	0	0	0	0	0	0	0	0
GP-080	Staphylococcus_Genus_probe_3	0	0	0	0	5	4	0	0	0	0	0	0	0	20	2	0	0	0	1	0	11	7	0	0	0	0	0	0	0	0	5	0	4	0	1	93	151	0	0	0	0	314	0	0	0	0	0	2
GP-126	Streptococcus_Genus_probe_1	18	2588	1122	252	1369	3707	415	99	624	1770	1223	2403	1265	6118	807	109	406	625	224	34	5870	3368	736	148	562	265	442	467	593	401	212	59	3567	504	653	1152	3915	828	59	198	141	113	110	89	86	45	1639	1190
GP-127	Streptococcus_Genus_probe_2	0	0	0	0	1	0	0	1	0	0	0	1	0	0	0	0	0	0	0	0	0	0	0	0	0	0	0	0	1	0	0	0	0	1	0	0	0	1	0	0	0	0	0	0	2	0	0	0
GP-128	Streptococcus_Genus_probe_3	5	167	30	73	6	54	16	30	0	0	49	78	2	0	7	4	121	99	38	60	29	9	101	97	26	1	36	56	66	30	91	17	24	91	205	1	3	8	29	116	20	52	0	0	1	0	21	1
GP-081	Streptococcus_Genus_probe_4	2602	45457	14033	27734	18938	32379	23132	33884	66795	27179	22338	52532	97582	39103	14628	14261	70220	28841	10541	8824	22288	35265	16359	53859	70242	14407	26598	29679	51578	22577	66148	21823	21888	24224	42397	58454	32964	13812	13612	56736	22631	30732	16591	39973	8247	20759	26174	19495
GP-082	Tannerella_Genus_probe	0	4	1	0	14	0	0	0	0	4	2	18	17	2	4	0	0	1	1	0	0	0	0	0	0	15	2	0	0	0	1	0	0	1	0	7	0	7	1	0	10	7	0	0	0	0	3	0
GP-083	TM7_Genus_probe	1	57	41	47	163	8	18	17	2	34	15	64	273	2496	46	47	1399	128	24	197	4	14	20	72	101	897	33	92	50	24	4	2	2033	12	94	524	42	91	45	1	67	218	2	0	2	0	29	4
GP-129	Treponema_Genus_probe_1	0	0	0	0	0	0	0	0	0	0	0	0	0	0	0	0	0	0	0	0	0	0	0	0	0	0	0	0	0	0	0	0	0	0	0	0	0	0	0	0	0	0	0	0	0	0	0	0
GP-084	Treponema_Genus_probe_2	0	0	0	0	0	0	0	0	0	0	1	0	0	0	0	0	1	0	0	0	0	0	0	0	0	2	1	1	0	2	0	0	0	0	0	0	0	0	15	0	0	0	0	0	0	0	0	0
GP-085	Treponema_Genus_probe_3	0	0	0	0	1	0	0	0	0	0	0	0	0	0	0	0	0	0	0	0	0	0	0	0	29	0	1	0	0	0	0	0	0	1	2	5	0	0	0	0	0	0	0	0	0	0	0	0
GP-086	Treponema_Genus_probe_4	0	0	0	0	9	0	0	0	0	0	0	0	0	0	0	0	0	0	0	0	0	0	0	0	0	0	0	0	0	0	0	0	0	0	0	0	0	0	0	0	0	0	0	0	0	0	0	0
GP-087	Treponema_Genus_probe_5	0	0	0	0	0	0	0	0	0	0	3	0	0	0	2	0	0	0	0	0	0	0	0	0	0	0	0	0	0	0	0	0	0	1	1	0	0	0	0	0	0	0	0	0	0	0	0	0
GP-088	Treponema_Genus_probe_6	0	4	4	0	2	0	0	0	0	0	0	0	1	2	0	0	0	0	0	0	0	0	0	0	0	1	0	0	0	0	0	0	0	1	0	1	0	2	0	0	1	0	0	0	0	0	1	1
GP-130	Veillonella_Genus_probe_1	8	2	68	94	2	28	31	23	0	1	13	61	10	4	90	303	18	57	41	113	5	1	33	79	5	0	19	50	11	85	22	2	7	50	94	0	2	0	1	0	101	169	0	0	0	0	25	16
GP-089	Veillonella_Genus_probe_2	42	539	435	358	617	112	133	78	5	137	232	1222	416	383	617	2097	499	1355	351	425	55	57	201	289	291	0	389	1194	28	378	98	22	821	297	919	478	381	1246	3847	106	820	1483	44	628	54	423	368	340
GP-131	Veillonellaceae_Genus_probe_1	0	0	0	0	0	0	0	0	0	0	0	0	0	0	0	0	0	0	0	0	0	0	0	0	0	0	0	0	0	0	0	0	0	0	0	0	0	0	0	0	0	0	0	0	0	0	0	0
GP-091	Veillonellaceae_Genus_probe_2	0	0	0	0	0	0	0	0	0	0	0	0	0	0	0	0	0	0	0	0	0	0	0	0	0	0	0	0	0	0	0	0	0	0	0	0	0	0	0	0	0	0	0	0	0	0	0	0
GP-090	Veillonellaceae_Genus_probe_3	0	0	0	0	4	0	0	0	0	0	0	2	0	0	0	0	2	0	0	0	0	0	0	0	0	0	0	0	0	0	0	0	0	0	0	0	0	0	0	0	0	0	0	0	0	0	0	0
GP-092	Yersinia_Genus_probe	0	0	0	0	0	0	0	0	0	0	0	0	0	0	0	0	0	0	0	0	0	0	0	0	0	0	0	0	0	0	0	0	0	0	0	0	0	0	0	0	0	0	0	0	0	0	0	0
Pxx: De-identified patient number (e.g., P01, P02, etc.)
B: Buccal mucosa
P: Superficial supragingival plaque
S: Saliva
T: Tongue
Pxx.X: Healthy controls patient group
[truncated: 53 more columns]
