# Supplementary material for: Haemophilus pittmaniae and Leptotrichia spp. Constitute a Multi-Marker Signature in a Cohort of Human Papillomavirus-Positive Head and Neck Cancer Patients
Source: Front Microbiol. 2022 Jan 18;12:794546. doi: 10.3389/fmicb.2021.794546 (PMC8803733; doi:10.3389/fmicb.2021.794546)
Supplement: Supplementary file 6 [file Data_Sheet_2.xlsx]

## Sheet: Sheet1
Supplementary Data File 2. HNC
Probe ID	Organism Name	P01A.P	P01A.S	P01A.T	P03A.P	P03A.S	P03A.T	P04A.B	P04A.P	P04A.S	P04A.T	P05A.B	P05A.P	P05A.S	P05A.T	P06A.B	P06A.P	P06A.S	P06A.T	P07A.P	P07A.S	P07A.T	P08A.B	P08A.P	P08A.S	P08A.T	P10A.B	P10A.P	P10A.S	P10A.T	P11A.B	P11A.S	P11A.T	P12A.B	P12A.P	P12A.S	P12A.T	P13A.B	P13A.S	P13A.T	P14A.B	P14A.P	P14A.S	P14A.T	P16A.B	P16A.P	P16A.S	P16A.T	P17A.B
AB-01	Abiotrophia_defectiva	393	19	21	6188	764	88	43	25	6	14	1	387	0	0	422	56	22	6	2418	229	38	62	547	2	1	6	23	23	0	0	2	0	41	36	0	1	8	0	0	1	1	0	1	0	1	0	0	5
AC-01	Acinetobacter_baumannii	0	0	0	0	0	0	0	0	0	0	0	0	0	0	0	0	0	0	0	0	0	0	0	0	0	0	0	0	0	0	0	0	0	0	0	0	0	0	0	0	0	0	0	0	0	0	0	0
AC-02	Acinetobacter_sp_HOT_408	0	0	0	0	0	0	0	0	0	0	0	0	0	0	0	0	0	0	0	0	0	0	0	0	0	0	0	0	0	0	0	0	0	0	0	0	0	0	0	0	0	0	0	0	0	0	0	0
AC-03	Actinobaculum_sp_HOT_183	0	1	0	1	1	0	0	23	2	0	2	22	21	1	2	0	4	0	0	0	0	0	0	0	1	0	0	2	2	0	2	0	1	8	9	0	1	0	0	0	0	0	0	1	2	3	12	0
AC-29	Actinobaculum_sp_HOT_848	0	0	0	0	0	0	0	5	0	0	0	0	0	0	0	2	0	0	18	1	0	0	0	0	0	0	0	0	0	0	0	0	0	0	0	0	0	0	0	0	0	0	0	0	0	0	0	0
AC-04	Actinomyces_cardiffensis	0	0	0	0	0	0	0	0	0	0	0	0	0	0	0	0	0	0	0	0	0	0	0	0	0	0	0	0	0	0	0	0	0	0	0	0	0	4	0	0	0	0	0	0	0	0	0	0
AC-42	Actinomyces_dentalis	0	0	0	0	0	0	0	0	0	0	0	0	0	0	0	0	0	0	0	0	0	0	0	0	0	0	0	0	0	0	0	0	0	0	0	0	0	0	0	0	0	0	0	0	0	0	0	0
AC-06	Actinomyces_georgiae	0	0	0	0	0	0	0	0	0	0	0	1	0	0	0	0	0	0	0	0	0	0	0	0	0	0	0	0	0	0	2	1	0	0	0	0	0	0	0	0	0	0	0	0	0	0	0	0
AC-07	Actinomyces_gerencseriae	0	0	0	0	0	0	1	36	3	1	0	5	0	0	0	0	0	0	131	1	0	0	0	0	0	0	0	0	0	0	0	0	0	3	0	0	2	0	0	0	0	1	0	0	0	0	0	0
AC-35	Actinomyces_graevenitzii	0	0	0	0	0	0	13	7	9	110	1	1	0	0	0	0	0	1	11	154	4296	24	16	118	301	18	1	79	75	0	0	0	0	0	0	0	1	34	174	0	0	0	0	68	5	282	819	1
AC-09	Actinomyces_israelii	0	0	0	0	0	1	4	176	4	2	1	1	0	0	4	0	1	0	206	3	4	4	2	4	0	0	0	0	0	0	0	0	0	0	0	0	0	1	1	22	477	14	14	1	498	2	0	0
AC-10	Actinomyces_johnsonii	2	1	0	0	2	0	0	3	0	0	0	1	0	0	1	4	2	0	0	1	0	0	2	0	0	0	0	0	0	0	0	0	0	0	0	0	0	0	0	0	0	0	0	0	2	0	0	0
AC-24	Actinomyces_lingnae	0	0	0	0	5	6	3	3	2	6	16	0	10	16	2	2	5	44	0	8	102	0	0	1	2	0	1	6	20	2	3	11	16	0	14	155	0	16	81	7	24	2	31	3	0	6	161	0
AC-11	Actinomyces_massiliensis	0	0	0	2	0	0	0	23	0	0	0	1	0	0	0	2	0	0	89	0	0	0	51	0	0	0	0	3	0	0	2	0	0	0	1	0	0	0	0	3	0	1	0	0	0	0	0	0
AC-12	Actinomyces_meyeri	0	0	0	0	0	0	1	1	0	0	0	0	1	0	0	0	0	1	0	1	16	0	0	1	1	0	0	3	0	0	1	0	1	0	1	1	1	0	1	0	0	1	0	0	0	0	1	0
AC-13	Actinomyces_naeslundii	0	0	0	1	0	0	0	8	0	0	0	0	0	0	0	1	0	1	1	0	0	0	0	0	0	0	0	0	0	1	8	0	0	0	1	0	0	0	0	0	0	2	0	0	0	1	0	0
AC-36	Actinomyces_naeslundii	29	1	0	3	0	0	3	102	7	1	0	4	0	0	0	0	0	0	57	5	1	2	160	1	0	0	0	0	0	2	2	1	11	18	3	1	5	0	0	2	0	1	0	0	1	2	2	0
AC-38	Actinomyces_odontolyticus	0	0	0	0	1	0	0	0	0	0	0	0	0	0	0	0	0	0	2	11	412	0	0	0	0	0	0	0	0	0	0	0	14	7	11	27	0	9	91	0	0	0	0	0	0	0	2	0
AC-43	Actinomyces_odontolyticus	0	0	0	0	0	0	0	0	0	0	40	0	49	23	1	1	3	0	0	0	0	0	0	0	0	0	0	0	0	0	0	0	0	0	0	0	0	0	0	0	0	0	1	0	0	0	0	0
AC-15	Actinomyces_oricola	0	0	0	0	0	0	0	0	0	0	0	0	0	0	0	0	0	0	0	0	0	0	0	0	0	0	0	0	0	0	0	0	0	0	0	0	0	0	0	0	0	0	0	0	0	0	0	0
AC-44	Actinomyces_oris	0	0	0	0	0	0	0	0	0	0	0	0	0	0	0	0	0	0	0	0	0	0	0	0	0	0	0	0	0	0	0	0	0	0	0	0	0	0	0	0	0	0	0	0	0	0	0	0
AC-45	Actinomyces_oris	2	0	0	2	0	0	4	102	5	0	0	0	0	0	3	0	2	0	102	17	1	0	63	0	1	1	0	4	0	0	1	0	6	1	4	0	1	1	6	0	11	9	0	5	246	3	6	0
AC-16	Actinomyces_radicidentis	0	0	0	0	0	0	0	0	0	0	0	0	0	0	0	0	0	0	0	0	0	0	0	0	0	0	0	0	0	0	0	0	0	0	0	0	0	0	0	0	0	0	0	0	0	0	0	0
AC-39	Actinomyces_radicidentis	0	0	0	0	0	0	0	0	0	0	0	0	0	0	0	0	1	0	0	0	0	0	0	2	0	0	0	1	0	0	0	0	0	0	0	0	0	0	0	0	0	0	0	0	0	0	0	0
AC-18	Actinomyces_sp_HOT_170	40	5	1	9	1	0	0	0	0	0	0	1	0	0	0	0	1	0	0	0	0	0	0	0	0	0	0	0	0	0	0	0	0	0	0	0	0	0	0	0	0	0	0	0	1	0	0	0
AC-19	Actinomyces_sp_HOT_171	1	0	0	0	0	0	0	2	0	0	2	1	0	0	1	0	0	0	4	0	0	0	0	0	0	0	0	0	0	0	0	0	0	0	0	0	0	0	0	0	0	2	0	1	2	1	1	0
AC-20	Actinomyces_sp_HOT_172	0	0	0	0	0	0	11	4	7	68	42	1	168	453	1	0	1	1	2	42	686	7	2	31	164	0	1	1	16	0	0	0	61	4	32	62	0	0	0	0	0	0	0	2	2	6	38	0
AC-21	Actinomyces_sp_HOT_175	0	0	0	0	0	0	0	97	1	0	0	0	0	0	0	0	0	0	24	0	0	0	2	0	0	0	0	0	0	0	0	0	0	0	0	0	0	0	0	0	2	0	0	0	0	0	0	0
AC-22	Actinomyces_sp_HOT_178	0	0	0	1	1	0	2	8	0	0	0	2	0	0	0	0	1	0	13	0	1	0	3	0	0	0	0	0	0	0	1	0	0	0	0	0	0	6	0	0	0	0	0	0	0	2	3	0
AC-23	Actinomyces_sp_HOT_180	0	0	0	0	0	0	0	0	0	0	0	0	0	0	0	0	0	0	0	0	0	0	0	0	0	0	0	0	0	0	0	0	0	0	0	0	0	0	0	0	0	0	0	0	0	0	0	0
AC-25	Actinomyces_sp_HOT_414	0	0	0	0	0	0	0	0	0	0	0	0	0	0	0	0	0	0	0	0	0	0	0	0	0	0	0	0	0	0	0	0	0	0	0	0	0	0	0	0	1	0	0	0	0	0	0	0
AC-27	Actinomyces_sp_HOT_448	4	4	0	0	0	0	0	19	6	0	9	20	31	0	1	6	0	0	20	1	0	0	3	1	0	0	8	7	1	0	0	0	0	25	0	0	28	0	0	0	0	0	0	1	0	0	0	0
AC-28	Actinomyces_sp_HOT_525	0	0	0	0	0	0	0	0	0	0	0	0	0	0	0	0	0	0	0	0	0	0	0	0	0	0	0	0	0	0	0	0	0	0	0	0	0	0	0	0	0	0	0	0	0	0	0	0
AC-40	Actinomyces_sp_HOT_525	0	0	0	0	0	0	0	0	0	0	0	0	0	0	0	0	0	0	0	0	0	0	0	0	0	0	0	0	0	0	0	0	0	0	1	0	0	0	0	0	0	0	0	0	0	0	0	0
AC-30	Actinomyces_sp_HOT_877	0	0	0	0	0	0	0	0	0	0	0	0	0	0	0	0	0	0	0	0	0	0	0	0	0	0	0	0	0	0	0	0	0	0	0	0	0	0	0	0	0	0	0	0	0	2	2	1
AC-31	Actinomyces_sp_HOT_896	0	0	0	0	0	0	0	2	0	0	0	1	0	0	0	0	0	0	0	0	0	0	0	0	0	0	0	0	0	0	0	0	0	0	0	0	0	0	0	0	0	0	0	0	0	0	0	0
AC-32	Actinomyces_sp_HOT_897	0	0	0	0	0	0	0	0	0	0	0	2	0	0	0	0	0	0	0	0	0	0	0	0	0	0	0	0	0	0	0	0	0	0	0	0	0	0	0	0	0	0	0	0	6	0	0	0
AC-33	Actinomyces_timonensis	0	0	0	0	0	0	0	0	0	0	0	0	0	0	0	0	0	0	0	0	0	0	0	0	0	0	0	0	0	0	0	0	0	0	0	0	0	0	0	0	0	0	0	0	0	0	0	0
AC-41	Actinomyces_timonensis	0	0	0	0	0	0	0	2	0	0	1	0	0	0	0	0	0	0	0	0	0	0	0	0	0	0	0	0	0	0	0	0	0	0	0	0	0	0	0	0	0	0	0	0	0	0	0	0
AC-34	Actinomyces_viscosus	0	0	0	4	0	0	0	4	0	0	1	0	2	2	0	0	0	0	2	0	3	0	0	0	0	0	0	0	0	0	0	1	0	0	0	0	0	0	0	0	0	0	0	0	1	0	1	0
AG-01	Aggregatibacter_actinomycetemcomitans	0	0	0	0	0	0	0	0	2	0	0	0	0	0	0	0	0	0	0	0	0	0	0	0	0	0	0	0	0	0	0	0	0	10	0	0	16	0	0	0	0	0	0	43	0	0	0	0
AG-03	Aggregatibacter_paraphrophilus	0	0	0	0	0	0	0	0	0	0	0	13	0	0	0	0	0	0	0	0	0	0	0	0	0	0	0	0	0	0	0	0	0	0	0	0	0	0	0	0	0	0	0	0	0	0	0	0
AG-09	Aggregatibacter_paraphrophilus	0	0	0	0	0	0	0	0	0	0	0	0	0	0	0	0	0	0	0	0	0	0	0	0	0	0	20	0	0	0	0	0	0	0	0	0	0	0	0	0	0	0	0	0	0	0	0	0
AG-06	Aggregatibacter_sp_HOT_513	0	58	3	0	0	0	0	0	0	0	0	13	0	0	0	0	0	0	5	4	0	0	0	0	0	0	4	0	0	0	0	0	0	0	0	0	0	0	0	0	0	1	0	0	0	0	0	0
AG-10	Aggregatibacter_sp_HOT_949	0	0	0	0	0	0	0	0	0	0	0	0	0	0	0	0	0	0	0	0	0	0	0	0	0	0	0	0	0	0	0	0	0	0	0	0	0	0	0	0	0	0	0	0	0	0	0	0
AG-07	Agrobacterium_tumefaciens	0	0	0	0	0	0	0	0	0	0	0	0	0	0	0	0	0	0	0	0	0	0	0	0	0	0	0	0	0	0	0	0	0	0	0	0	0	0	0	0	0	0	0	0	0	0	0	0
AL-01	Alloiococcus_otitis	0	0	0	0	0	0	0	0	0	0	0	0	0	0	1	0	0	0	0	0	0	0	0	0	0	1	0	0	0	0	0	0	0	0	0	0	0	0	1	0	0	0	0	0	0	0	0	0
AL-02	Alloprevotella_rava	0	0	0	0	0	0	17	6	2	0	0	0	0	0	0	1	0	0	0	0	0	0	0	0	1	0	0	2	0	0	1	0	0	0	0	0	0	0	0	0	0	0	0	0	0	1	0	0
AL-03	Alloprevotella_sp_HOT_308	0	0	0	0	0	0	0	0	1	4	0	0	0	0	0	0	0	0	0	0	0	3	1	5	0	1	0	0	0	0	0	0	0	0	0	0	0	99	98	0	0	0	0	0	0	1	0	0
AL-04	Alloprevotella_sp_HOT_473	0	0	0	0	0	0	0	0	0	0	13	3	0	0	0	0	7	0	0	0	0	0	0	7	0	0	0	0	0	0	0	0	0	0	0	0	0	0	0	0	0	0	0	0	22	0	0	0
AL-12	Alloprevotella_sp_HOT_912	0	0	0	0	0	0	0	0	0	0	0	0	0	0	0	0	0	0	0	0	0	0	0	0	0	0	0	0	0	0	0	0	0	0	0	0	0	0	0	0	0	0	0	0	0	0	0	0
AL-08	Alloprevotella_sp_HOT_914	0	0	0	0	0	0	0	0	0	0	0	0	0	0	0	0	0	0	0	0	0	0	0	0	0	0	0	0	0	0	0	0	0	0	0	0	0	0	0	0	0	0	0	0	0	0	0	0
AL-11	Alloprevotella_sp_HOT_914	0	0	0	0	2	0	0	0	2	0	0	0	0	0	0	0	1	0	0	1	0	0	0	2	0	0	0	1	0	0	0	0	0	0	0	0	0	9	5	0	0	0	0	5	0	0	2	0
AL-09	Alloprevotella_tannerae	0	0	0	0	6	0	2082	102	45	18	0	105	0	0	19	0	30	0	1	6	2	0	0	1	0	1	14	0	0	0	269	2	0	0	0	0	0	197	234	358	191	1592	62	0	0	0	4	8
AL-10	Alloscardovia_omnicolens	1	2	0	0	0	0	0	0	0	0	0	0	0	0	8	0	44	7	0	1	16	1	6	3	0	0	0	26	16	0	0	0	0	0	0	1	0	2	2	0	0	0	0	0	0	0	0	0
AN-01	Anaerococcus_lactolyticus	0	0	0	0	0	0	0	0	0	0	0	0	0	0	0	0	0	0	0	0	0	0	0	0	0	0	0	0	0	0	0	0	0	0	0	0	0	0	0	0	0	0	0	0	0	0	0	0
AN-03	Anaeroglobus_geminatus	0	1	0	0	0	0	7	6	2	0	0	1	0	0	0	0	1	0	0	0	0	19	1	0	0	0	0	0	0	0	0	0	4	2	0	0	1	2	0	0	0	0	0	0	0	0	0	0
CH-02	Anaerolineae[G-1]_sp_HOT_439	0	0	0	0	0	1	0	0	0	0	0	11	0	0	0	0	0	0	0	0	0	0	0	0	0	0	0	0	0	0	0	0	0	0	0	0	0	0	0	0	0	0	0	0	0	0	0	0
CH-03	Anaerolineae[G-1]_sp_HOT_439	0	0	0	0	0	0	0	0	0	0	0	0	0	0	0	0	0	0	0	0	0	0	0	0	0	0	0	0	0	0	0	0	0	0	0	0	0	0	0	0	0	0	0	0	0	0	0	0
AR-01	Arcanobacterium_haemolyticum	0	0	0	0	0	0	0	0	0	0	0	0	0	0	0	0	0	0	0	0	0	0	0	0	0	0	0	0	0	0	0	0	0	0	0	0	0	0	0	0	0	0	0	0	0	0	0	0
AR-02	Arsenicicoccus_bolidensis	0	0	0	0	0	0	0	0	0	0	0	0	0	0	0	0	0	0	0	0	0	0	0	0	0	0	0	0	0	0	0	0	0	0	0	0	0	0	0	0	0	0	0	0	0	0	0	0
AT-01	Atopobium_minutum	0	0	0	0	0	0	0	0	0	0	0	0	0	0	0	0	0	0	0	0	0	0	0	0	0	0	0	0	0	0	0	0	0	0	0	0	0	0	0	0	0	0	0	0	0	0	0	0
AT-02	Atopobium_parvulum	0	1	0	0	1	0	19	4	6	0	0	2	0	0	1	0	1	1	0	2	2	1	18	1	0	0	0	15	0	0	7	4	1	0	7	0	1	5	0	171	3332	265	76	16	0	10	12	0
AT-08	Atopobium_parvulum	0	0	0	0	0	0	1	0	1	0	0	0	4	0	0	0	0	0	0	1	7	0	1	3	0	0	0	0	2	0	1	1	2	0	2	0	1	39	72	17	17	33	73	13	1	41	258	0
AT-03	Atopobium_rimae	0	5	1	0	4	1	47	17	25	7	0	24	0	0	1	0	3	0	7	1	4	21	0	3	1	5	0	13	0	0	17	3	84	0	29	4	280	173	208	361	2510	421	85	1	1	0	0	0
AT-09	Atopobium_rimae	0	0	0	0	0	0	0	0	0	0	0	0	12	4	0	0	2	0	0	2	7	3	0	7	0	0	0	3	1	0	0	0	2	0	1	4	0	1	0	0	0	0	0	0	0	3	8	0
AT-04	Atopobium_sp_HOT_199	0	0	0	0	0	0	0	0	0	0	0	2	0	0	0	0	0	0	0	1	0	0	0	0	0	0	0	0	0	0	0	0	0	0	0	0	0	69	0	0	1	1	0	2	1	0	0	0
AT-05	Atopobium_sp_HOT_416	0	0	0	0	0	0	0	0	0	0	0	2	0	0	0	0	0	0	0	0	0	0	0	0	0	0	0	0	0	0	0	0	0	0	0	0	0	0	0	0	0	0	0	0	0	0	0	0
AT-06	Atopobium_sp_HOT_810	0	0	0	0	0	0	0	0	0	0	0	0	0	0	0	0	0	0	0	0	0	0	0	0	0	0	0	0	0	0	0	0	0	0	0	0	0	0	0	0	1	0	0	0	0	0	0	0
AT-07	Atopobium_vaginae	0	0	0	0	0	0	0	0	0	0	0	0	0	0	0	0	0	0	0	0	0	0	0	0	0	0	0	0	0	0	0	0	0	0	0	0	0	0	0	0	0	0	0	0	0	0	0	0
BA-01	Bacillus_clausii	0	0	0	0	0	0	0	0	0	0	0	0	0	0	0	0	0	0	0	0	0	0	0	0	0	0	0	0	0	0	0	0	0	0	0	0	0	0	0	0	0	0	0	0	0	0	0	0
BA-02	Bacteroidaceae[G-1]_sp_HOT_272	0	2	6	0	0	0	19	24	2	29	0	14	0	0	0	0	0	0	0	0	0	0	0	0	0	0	0	0	0	0	1	1	0	0	0	0	0	12	0	0	0	0	0	0	0	0	1	0
BA-03	Bacteroidales[G-2]_sp_HOT_274	0	0	0	0	9	1	11	16	9	0	0	97	0	0	11	0	0	0	10	4	0	204	0	16	1	0	0	0	0	2	0	0	0	0	0	5	1	1	0	0	0	0	0	0	5	0	0	0
BA-05	Bacteroides_heparinolyticus	0	0	0	0	0	0	0	0	0	0	0	0	0	0	0	0	0	0	0	0	0	0	0	0	0	0	0	0	0	0	0	0	0	0	0	0	0	0	0	0	0	0	0	0	0	0	0	0
BA-06	Bacteroides_pyogenes	0	0	0	0	0	0	0	0	0	0	0	0	0	0	0	0	0	0	0	0	0	0	0	0	0	0	0	0	0	0	0	0	0	0	0	0	0	0	0	0	0	0	0	0	0	0	0	0
BA-07	Bacteroides_zoogleoformans	0	0	0	0	0	0	0	0	0	0	0	0	0	0	0	0	0	0	0	0	0	0	0	0	0	0	0	0	0	0	0	0	0	0	0	0	0	0	0	0	0	0	0	0	0	0	0	0
BA-08	Bacteroidetes[G-3]_sp_HOT_280	0	0	0	0	0	0	0	0	0	0	0	0	0	0	0	0	0	0	0	0	0	0	0	0	0	0	0	0	0	0	0	0	0	0	0	0	0	0	0	0	0	0	0	0	0	0	0	0
BA-09	Bacteroidetes[G-3]_sp_HOT_281	0	0	0	0	0	0	0	0	0	0	0	0	0	0	0	0	0	0	0	0	0	0	0	0	0	0	0	0	0	0	0	0	0	0	0	0	0	0	0	0	0	0	0	0	0	0	0	0
BA-10	Bacteroidetes[G-3]_sp_HOT_365	0	0	0	0	0	0	1	0	0	0	0	0	0	0	0	0	0	0	0	0	0	0	0	0	0	0	0	0	0	0	0	0	0	0	0	0	0	0	0	0	0	0	0	0	0	0	0	0
BA-20	Bacteroidetes[G-3]_sp_HOT_365	0	0	0	0	0	0	0	0	0	0	0	0	0	0	0	0	0	0	0	0	0	0	0	0	0	0	0	0	0	0	0	0	0	0	0	0	0	0	0	0	0	0	0	0	0	0	0	0
BA-11	Bacteroidetes[G-3]_sp_HOT_436	0	0	0	0	0	0	0	0	0	0	0	0	0	0	0	0	0	0	0	0	0	0	0	0	0	0	0	0	0	0	0	0	0	0	0	0	0	0	0	0	0	0	0	0	0	0	0	0
BA-12	Bacteroidetes[G-3]_sp_HOT_503	0	0	0	0	0	0	0	0	0	0	0	0	0	0	0	0	0	0	0	0	0	0	0	0	0	0	0	0	0	0	0	0	0	0	0	0	0	0	0	0	0	0	0	0	0	0	0	0
BA-13	Bacteroidetes[G-3]_sp_HOT_899	0	0	0	0	0	0	0	0	0	0	0	0	0	0	0	0	0	0	0	0	0	0	0	0	0	0	0	0	0	0	0	0	0	0	0	0	0	0	0	0	0	0	0	0	0	0	0	0
BA-14	Bacteroidetes[G-4]_sp_HOT_509	0	0	0	0	0	0	0	0	0	0	0	0	0	0	0	0	0	0	0	0	0	0	0	0	0	0	0	0	0	0	0	0	0	0	0	0	0	0	0	0	0	0	0	0	0	0	0	0
BA-15	Bacteroidetes[G-5]_sp_HOT_505	0	0	0	0	0	0	0	0	0	0	0	0	0	0	0	0	0	0	4	0	0	0	0	0	0	0	0	0	0	0	0	0	0	8	0	0	0	0	0	0	0	0	0	0	0	0	0	0
BA-16	Bacteroidetes[G-5]_sp_HOT_507	0	0	0	0	0	0	0	0	0	0	0	0	0	0	0	0	0	0	0	0	0	0	0	0	0	0	0	0	0	0	0	0	0	0	0	0	0	0	0	0	0	0	0	0	0	0	0	0
BA-17	Bacteroidetes[G-5]_sp_HOT_511	0	0	0	0	0	0	22	2	0	0	0	4	0	0	0	0	0	0	0	0	0	0	0	0	0	0	0	0	0	0	0	0	0	0	0	0	0	0	0	0	0	0	0	0	0	0	0	0
BA-19	Bacteroidetes[G-5]_sp_HOT_511	0	0	0	0	0	0	0	0	0	0	0	0	0	0	0	0	0	0	0	0	0	0	0	0	0	0	0	0	0	0	0	0	0	0	0	0	0	0	0	0	0	0	0	0	0	0	0	0
BA-18	Bacteroidetes[G-6]_sp_HOT_516	0	0	0	0	0	0	0	0	0	0	0	0	0	0	0	0	0	0	0	0	0	0	0	0	0	0	0	0	0	0	0	0	0	0	0	0	0	0	0	0	0	0	0	0	0	0	0	0
BA-04	Bacteroidetes[G-7]_sp_HOT_911	0	0	0	0	0	0	0	0	0	0	0	0	0	0	0	0	0	0	0	0	0	0	0	0	0	0	0	0	0	0	0	0	0	0	0	0	0	0	0	0	0	0	0	0	0	0	0	0
BD-01	Bdellovibrio_sp_HOT_039	0	0	0	0	0	0	0	0	0	0	0	0	0	0	0	0	0	0	0	0	0	0	0	0	0	0	0	0	0	0	0	0	0	0	0	0	0	0	0	0	0	0	0	0	0	0	0	0
BE-01	Bergeyella_sp_HOT_319	0	0	0	0	0	0	0	0	0	0	0	0	0	0	0	0	0	0	0	0	0	0	0	0	0	0	0	0	0	0	0	0	0	0	0	0	0	0	0	0	0	0	0	0	0	0	0	0
BE-02	Bergeyella_sp_HOT_322	433	35	56	482	130	543	188	87	27	329	942	81	34	14	72	37	28	10	132	37	11	145	0	10	130	81	66	122	466	15	36	54	213	66	20	42	68	89	782	70	0	46	92	372	742	28	80	103
BE-03	Bergeyella_sp_HOT_900	0	0	0	0	0	0	0	0	0	1	0	0	0	0	0	0	0	1	0	0	0	0	0	0	0	0	0	0	0	0	0	0	0	0	0	0	0	0	0	0	0	0	0	0	10	0	0	0
BE-04	Bergeyella_sp_HOT_907	0	0	0	0	0	0	0	0	0	0	0	0	0	0	10	0	0	0	0	0	0	0	0	0	0	0	0	0	0	0	0	0	0	0	0	0	2	0	0	0	0	0	0	0	0	0	0	0
BE-05	Bergeyella_sp_HOT_931	0	0	0	0	0	0	0	0	0	0	0	0	0	0	0	0	0	0	0	2	0	0	0	0	0	0	0	0	0	0	0	0	20	0	0	0	0	0	0	0	0	0	0	0	0	0	0	0
BI-01	Bifidobacteriaceae[G-2]_sp_HOT_407	0	0	0	0	0	0	0	0	0	0	0	0	0	0	0	0	0	0	0	0	0	0	0	0	0	0	0	0	0	0	0	0	0	0	0	0	0	0	0	0	0	0	0	0	0	1	0	0
BI-02	Bifidobacterium_animalis_subsp_animalis	0	0	0	0	0	0	0	0	0	0	0	0	0	0	0	0	0	0	0	0	0	0	0	0	0	0	0	0	0	0	0	0	0	0	0	0	0	0	0	0	0	0	0	0	0	0	0	0
BI-03	Bifidobacterium_animalis_subsp_lactis	0	0	0	0	31	11	0	0	0	0	0	0	0	0	0	0	0	0	0	0	0	0	0	0	0	0	0	0	0	0	0	0	0	0	0	0	0	0	0	0	0	0	0	0	0	0	0	0
BI-04	Bifidobacterium_breve	0	0	0	0	0	0	0	0	0	0	0	0	0	0	0	0	0	0	0	0	0	0	0	0	0	0	0	0	0	0	0	0	0	0	0	0	0	0	0	0	0	0	0	0	0	0	0	0
BI-05	Bifidobacterium_dentium	0	0	0	0	0	0	0	0	0	0	0	1	0	0	0	0	1	0	0	0	0	1	0	0	0	0	0	0	0	2	11	1	0	0	0	0	43	2	0	0	0	0	0	2	0	0	5	0
BI-06	Bifidobacterium_longum	0	2	0	0	0	1	0	0	0	0	1	0	0	0	0	0	0	0	1	30	1593	0	0	0	0	0	0	6	0	0	0	0	1	0	0	0	0	839	1396	0	0	0	0	5	0	26	25	0
BI-07	Bifidobacterium_scardovii	0	0	0	0	0	0	0	0	0	0	0	0	0	0	0	0	0	0	0	0	0	0	0	0	0	0	0	0	0	0	0	0	0	0	0	0	0	2	0	0	0	0	0	0	0	0	0	0
BR-01	Brevundimonas_diminuta	0	0	0	0	0	0	0	0	0	0	0	0	0	0	0	0	0	0	0	0	0	0	0	0	0	0	0	0	0	0	0	0	0	0	0	0	0	0	0	0	0	0	0	0	12	0	0	0
BU-01	Bulleidia_extructa	0	0	0	0	0	0	0	0	0	0	0	3	0	0	0	0	1	0	1	1	0	0	0	0	0	0	0	0	0	0	9	0	0	0	0	0	0	0	0	0	0	0	0	0	0	0	0	0
LA-10	Butyrivibrio_sp_HOT_080	0	0	0	0	0	0	0	0	0	0	0	0	0	0	0	0	1	0	0	0	0	0	0	0	0	0	0	0	0	0	0	0	0	0	0	0	0	0	0	0	0	0	0	0	0	0	0	0
LA-12	Butyrivibrio_sp_HOT_090	0	0	0	0	0	0	0	0	0	0	0	0	0	0	0	0	0	0	0	0	0	0	0	0	0	0	0	0	0	0	0	0	0	0	0	0	0	0	0	0	0	0	0	0	0	0	0	0
LA-11	Butyrivibrio_sp_HOT_455	0	0	0	0	0	0	0	0	0	0	0	0	0	0	0	0	0	6	0	0	0	0	0	0	0	0	0	0	0	0	0	0	0	0	0	0	0	0	0	0	0	0	0	5	0	4	28	0
CA-01	Campylobacter_concisus	0	3	0	0	0	0	38	138	2	12	1	69	0	1	0	0	0	0	0	0	6	0	0	0	2	0	0	0	1	0	1	0	0	0	0	2	7	15	11	388	180	192	97	0	10	0	17	0
CA-03	Campylobacter_curvus	0	0	0	0	0	0	0	0	0	0	0	582	0	0	0	0	0	0	0	0	0	7	0	0	0	0	0	0	0	7	20	5	0	0	0	0	18	16	66	0	0	1	0	0	520	0	4	0
CA-04	Campylobacter_gracilis	0	1	0	0	0	1	80	123	14	42	0	1238	0	0	2	0	19	20	252	4	8	21	10	2	1	0	1	8	0	5	70	8	22	12	4	1	15	29	0	149	1744	142	38	17	320	11	24	0
CA-06	Campylobacter_sp_HOT_044	0	0	0	0	0	0	0	0	0	0	0	0	0	0	0	0	0	0	0	11	3	0	0	0	0	0	0	0	0	0	0	0	0	0	0	0	0	0	0	0	0	0	0	0	1	0	0	0
CA-07	Campylobacter_sputorum	0	0	0	0	0	0	0	0	0	0	0	0	0	0	0	0	0	0	0	0	0	0	0	0	0	0	0	0	0	0	0	0	0	0	0	0	0	0	0	0	0	0	0	0	0	0	0	0
CA-08	Campylobacter_ureolyticus	0	0	0	0	0	0	0	0	0	0	0	0	0	0	0	0	0	0	0	0	0	0	0	0	0	0	0	0	0	0	0	0	0	0	0	0	0	0	0	0	0	0	0	0	0	0	0	0
CA-09	Capnocytophaga_gingivalis	65	9	55	50	12	89	34	247	12	119	548	827	141	14	7	2	12	23	7	10	1	13	19	1	1	7	0	13	13	1	0	0	27	0	0	26	26	8	23	961	64	381	204	17	581	1	11	0
CA-10	Capnocytophaga_granulosa	14	6	21	51	1	3	1	0	0	0	7	2773	4	0	47	0	5	4	0	0	2	0	0	0	0	1	0	4	2	0	0	0	0	0	0	0	1	0	2	0	0	0	0	0	0	0	1	0
CA-11	Capnocytophaga_haemolytica	206	12	68	0	0	0	191	963	23	68	0	0	0	0	0	0	0	0	0	0	0	0	0	0	0	0	0	0	0	0	0	0	0	0	0	0	0	0	0	0	0	0	0	0	0	0	0	0
CA-12	Capnocytophaga_leadbetteri	14	15	50	0	2	5	612	193	27	143	502	81	67	2	9	0	1	9	0	0	0	40	15	1	2	0	0	2	1	0	0	0	0	15	0	0	16	16	62	318	10	235	50	0	1425	0	2	0
CA-13	Capnocytophaga_ochracea	0	0	0	0	0	0	0	0	0	0	0	0	0	0	0	0	1	0	0	0	0	0	0	0	0	0	0	0	0	0	0	0	0	0	0	0	0	0	0	0	0	0	0	0	0	0	0	0
CA-36	Capnocytophaga_sp_HOT_326	0	6	8	0	0	2	0	0	0	0	0	39	0	0	0	0	2	1	0	0	0	0	0	0	0	0	0	0	0	0	3	2	0	0	0	0	0	5	0	1081	212	259	127	0	0	0	0	0
CA-17	Capnocytophaga_sp_HOT_332	0	0	0	0	0	0	1	0	0	0	0	0	0	0	0	0	2	3	0	0	0	0	0	0	0	0	0	0	0	0	0	0	0	0	0	0	0	0	0	1	0	1	0	0	0	0	0	0
CA-18	Capnocytophaga_sp_HOT_334	0	0	0	0	0	0	0	0	0	0	0	0	0	0	0	0	0	0	0	0	0	0	0	0	0	0	0	0	0	0	0	0	0	0	0	0	0	0	0	0	0	0	0	0	0	0	0	0
CA-19	Capnocytophaga_sp_HOT_335	0	0	0	0	0	0	0	0	0	0	0	0	0	1	0	0	0	0	2	0	0	0	0	0	0	0	0	0	0	0	0	0	0	0	0	0	16	0	0	0	0	0	0	0	122	0	0	0
CA-20	Capnocytophaga_sp_HOT_336	0	0	0	0	0	0	0	0	0	0	0	0	1	0	0	0	0	0	0	0	0	0	0	0	0	0	0	0	0	0	1	0	0	0	0	0	0	0	0	0	0	0	0	0	22	0	0	0
CA-21	Capnocytophaga_sp_HOT_338	0	0	0	0	0	0	0	0	0	0	0	339	0	0	0	0	1	0	3	0	0	0	0	0	0	0	0	0	0	6	0	0	0	0	0	0	0	0	0	0	0	0	0	0	0	0	0	0
CA-23	Capnocytophaga_sp_HOT_412	0	0	0	0	0	0	0	0	0	0	0	0	0	0	0	0	0	0	0	0	0	0	0	0	0	0	0	0	0	0	0	0	0	0	0	0	0	0	0	0	0	0	0	0	0	0	0	0
CA-24	Capnocytophaga_sp_HOT_863	0	0	0	0	0	0	0	0	0	0	0	48	0	0	0	0	0	0	0	0	0	0	0	0	0	0	0	0	0	0	0	0	0	0	0	0	0	0	0	0	0	0	0	0	0	0	0	0
CA-25	Capnocytophaga_sp_HOT_864	0	0	0	0	0	0	0	0	0	0	0	4	0	0	0	0	0	0	0	0	0	0	0	0	0	0	0	0	0	0	0	0	0	0	0	0	0	0	0	0	0	0	0	0	3	0	0	0
CA-26	Capnocytophaga_sp_HOT_878	0	0	0	0	0	0	0	0	0	0	0	0	0	0	0	0	0	0	0	0	0	0	0	0	0	0	0	0	0	0	0	0	0	0	0	0	0	0	0	0	0	0	0	0	0	0	0	0
CA-27	Capnocytophaga_sp_HOT_901	0	0	0	0	0	0	0	0	0	0	0	0	0	0	0	0	0	0	0	0	0	0	0	0	0	0	0	0	0	0	0	0	0	0	0	0	0	0	0	0	0	0	0	0	0	0	0	0
CA-28	Capnocytophaga_sp_HOT_902	0	0	0	0	1	0	0	0	0	0	0	24	0	0	0	0	0	0	0	0	0	0	0	0	0	0	0	0	0	0	0	0	0	0	0	0	0	0	0	0	0	0	0	0	4	0	0	0
CA-30	Capnocytophaga_sputigena	0	0	0	600	13	38	0	0	0	0	0	89	0	0	0	0	1	0	21	48	5	0	9	0	0	0	0	0	0	0	0	0	0	0	0	0	1	0	0	1	0	0	0	52	2058	5	86	11
CA-31	Cardiobacterium_hominis	33	3	1	0	0	0	0	0	0	0	0	676	0	0	0	0	1	0	126	6	9	37	3	1	0	0	0	3	4	0	2	1	38	0	1	5	1	3	17	92	0	37	23	0	1884	6	17	0
CA-32	Cardiobacterium_valvarum	6	6	15	0	0	0	0	0	0	0	0	808	0	0	0	0	0	0	0	0	0	177	18	4	0	0	0	0	0	35	57	19	0	0	0	0	2	0	0	0	0	0	0	0	0	0	3	0
CA-37	Catonella_morbi	0	11	47	0	1	6	47	0	11	40	1199	45	218	1253	1	0	4	0	0	28	67	450	45	88	166	0	4	13	36	0	0	0	0	0	0	0	0	0	0	0	0	0	0	67	0	6	175	0
CA-34	Catonella_sp_HOT_451	0	0	0	0	0	0	0	0	0	0	0	0	0	0	7	0	0	0	0	0	0	0	0	0	0	0	0	0	0	0	0	0	0	0	0	0	0	0	0	0	0	0	0	0	0	0	0	0
CA-35	Caulobacter_sp_HOT_002	0	0	0	0	0	0	0	0	0	0	0	0	0	0	0	0	0	0	0	0	0	0	0	0	0	0	0	0	0	0	0	0	0	0	0	0	0	0	0	0	0	0	0	0	0	0	0	0
CE-02	Centipeda_periodontii	0	0	0	0	0	1	0	0	0	0	0	74	0	0	0	0	0	0	0	0	0	0	0	0	0	0	0	0	0	0	0	0	0	0	0	0	0	0	0	7	2	0	0	0	0	0	0	0
CH-01	Chlamydophila_pneumoniae	0	0	0	0	0	0	0	0	0	0	0	0	0	0	0	0	0	0	0	0	0	0	0	0	0	0	0	0	0	0	0	0	0	0	0	0	0	0	0	0	0	0	0	0	0	0	0	0
CL-01	Clostridiales[F-1][G-1]_sp_HOT_093	0	0	0	0	0	0	0	0	0	0	0	0	0	0	0	0	0	0	0	0	0	0	0	0	0	0	0	0	0	0	0	0	0	0	0	0	0	0	0	0	0	0	0	0	0	0	0	0
CL-02	Clostridiales[F-1][G-2]_sp_HOT_402	0	0	0	0	0	0	0	0	0	0	0	0	0	0	0	0	0	0	0	0	0	0	0	0	0	0	0	0	0	0	0	0	0	0	0	0	0	0	0	0	0	0	0	0	0	0	0	0
CL-07	Clostridiales[F-3][G-1]_sp_HOT_876	0	0	0	0	0	0	0	0	0	0	0	0	0	0	0	0	0	0	0	0	0	0	0	0	0	0	0	0	0	0	0	0	0	0	0	0	0	0	0	0	0	0	0	0	0	0	0	0
CO-01	Corynebacterium_diphtheriae	0	0	0	0	0	0	0	0	0	0	0	0	0	0	0	0	0	0	0	0	0	0	0	0	0	0	0	0	0	0	0	0	0	0	0	0	0	0	0	0	0	0	0	0	0	0	0	0
CO-07	Corynebacterium_diphtheriae	0	0	0	31	0	0	0	48	0	0	0	0	0	0	0	0	1	0	1	0	0	0	0	0	0	0	0	0	0	0	0	0	0	0	0	0	0	0	0	0	0	0	0	0	0	0	0	0
CO-08	Corynebacterium_diphtheriae	0	0	0	13	0	0	0	0	0	0	0	0	0	0	1	0	0	0	0	0	0	0	2	0	0	0	0	0	0	0	0	0	0	0	0	0	0	0	0	4	0	7	0	1	0	1	0	0
CO-02	Corynebacterium_durum	198	32	3	7	2	0	0	14	0	0	0	7	0	0	0	0	3	0	41	18	3	12	204	2	0	4	6	63	2	0	13	0	477	26	28	7	0	0	0	5	0	5	0	8	14	3	2	2
CO-03	Corynebacterium_matruchotii	11	12	1	20	9	0	15	4004	15	2	1	115	0	0	24	0	1	3	233	16	7	14	3	2	1	0	0	0	0	3	28	0	0	33	0	0	8	7	0	34	15	123	5	19	31	9	88	0
CO-04	Corynebacterium_mucifaciens	0	0	0	0	0	0	0	3	0	0	0	0	0	0	0	0	0	0	0	0	0	0	0	0	0	0	0	0	0	0	0	0	0	0	0	0	0	0	0	0	0	0	0	0	0	0	0	0
CO-05	Corynebacterium_tuscaniense	0	0	0	0	0	0	0	0	0	0	0	0	0	0	0	0	0	0	0	0	0	0	0	0	0	0	0	0	0	0	0	0	0	0	0	0	0	0	0	0	0	0	0	0	0	0	0	0
CO-06	Corynebacterium_urealyticum	0	0	0	0	0	0	0	0	0	0	0	0	0	0	0	0	0	0	0	0	0	0	0	0	0	0	0	0	0	0	0	0	0	0	0	0	0	0	0	0	0	0	0	0	0	0	0	0
CR-01	Cryptobacterium_curtum	0	0	0	0	0	0	0	0	0	0	0	1	6	3	0	0	1	0	0	11	299	0	0	0	0	0	0	2	0	0	0	0	0	0	0	1	0	0	0	0	0	0	0	0	0	0	1	0
AQ-01	Defluvibacter_lusatiensis	0	0	0	0	0	0	0	0	0	0	0	0	0	0	0	0	0	0	0	0	0	0	0	0	0	0	0	0	0	0	0	0	0	0	0	0	0	0	0	0	0	0	0	0	0	0	0	0
DE-01	Delftia_acidovorans	0	0	0	0	0	0	0	0	0	0	0	0	0	0	0	0	0	0	0	0	0	0	0	0	0	0	0	0	0	0	0	0	0	0	0	0	0	0	0	0	0	0	0	0	0	0	0	0
DE-02	Desulfobulbus_sp_HOT_041	0	0	0	0	0	0	0	0	0	0	0	26	0	0	0	0	0	0	6	0	0	0	0	0	0	0	0	0	0	0	0	0	0	1	0	0	0	0	0	0	0	0	0	0	0	0	0	0
DE-03	Desulfomicrobium_orale	0	0	0	0	0	0	0	0	0	0	0	0	0	0	0	0	0	0	0	0	0	0	0	0	0	0	0	0	0	0	0	0	0	0	0	0	0	0	0	0	0	0	0	0	0	0	0	0
DE-04	Desulfovibrio_fairfieldensis	0	0	0	0	0	0	0	0	0	0	0	0	0	0	0	0	0	0	0	0	0	0	0	0	0	0	0	0	0	0	0	0	0	0	0	0	0	0	0	0	0	0	0	0	0	0	0	0
DE-05	Desulfovibrio_sp_HOT_040	0	0	0	0	0	0	0	0	0	0	0	0	0	0	0	0	0	0	0	0	0	0	0	0	0	0	0	0	0	0	0	0	0	0	0	0	0	0	0	0	0	0	0	0	0	0	0	0
DI-01	Dialister_invisus	0	2	0	0	0	0	110	117	41	3	0	48	0	0	5	7	18	0	7	2	1	14	4	3	1	0	0	5	1	0	22	0	18	0	27	5	131	48	136	0	0	1	0	7	0	11	14	0
DI-02	Dialister_micraerophilus	0	0	0	0	0	0	0	2	0	0	0	0	0	0	0	0	1	1	0	1	1	0	0	0	0	0	0	4	0	0	0	0	0	0	0	0	0	10	11	75	71	24	18	0	0	2	9	0
DI-03	Dialister_pneumosintes	0	0	3	0	0	0	90	22	10	14	0	4	0	0	19	0	12	0	3	0	2	45	0	6	4	0	0	0	0	3	0	0	0	0	0	0	0	13	10	0	0	0	0	0	0	0	4	0
DI-04	Dialister_sp_HOT_119	0	1	1	0	0	0	0	0	0	0	0	0	0	0	6	6	2	0	32	1	0	0	0	0	0	0	0	0	0	0	0	0	0	0	0	0	0	0	0	0	0	0	0	0	0	0	0	0
DI-06	Dietzia_cinnamea	0	0	0	0	0	0	0	0	0	0	0	0	0	0	0	0	0	0	0	0	0	0	0	0	0	0	0	0	0	0	0	0	0	0	0	0	0	0	0	0	0	0	0	0	0	0	0	0
DO-01	Dolosigranulum_pigrum	0	0	0	0	0	0	0	0	0	0	0	0	0	0	0	0	0	0	0	0	0	0	0	0	0	0	0	0	0	0	0	0	0	0	0	0	0	0	0	0	0	0	0	0	0	0	0	0
EG-01	Eggerthella_lenta	0	0	0	0	0	0	0	0	0	0	0	0	0	0	0	0	0	0	0	0	0	0	0	0	0	0	0	0	0	0	0	0	0	0	0	0	0	0	0	0	0	0	0	0	0	0	0	0
EG-02	Eggerthia_catenaformis	0	0	0	0	0	0	0	0	0	0	0	0	0	0	0	0	0	0	0	0	0	0	0	0	0	0	0	0	0	0	0	0	0	1	0	0	0	1	0	0	0	0	0	0	0	0	0	0
EI-01	Eikenella_corrodens	12	1	0	93	12	6	2	0	0	0	0	837	0	0	0	0	0	0	8	9	0	22	50	1	0	4	0	2	0	0	13	0	0	0	0	0	11	56	43	146	148	262	34	4	172	2	10	0
EI-02	Eikenella_sp_HOT_011	0	0	0	0	0	0	0	0	0	0	0	0	0	0	0	0	0	0	0	0	0	0	0	0	0	0	0	0	0	0	0	0	0	0	0	0	0	0	0	0	0	0	0	0	0	0	0	0
EN-02	Enterococcus_faecalis	0	0	0	0	0	0	0	0	0	0	0	0	0	0	0	0	0	0	0	0	0	0	0	0	0	0	0	0	0	0	0	0	0	0	0	0	0	0	0	0	0	0	0	0	0	0	0	0
ER-01	Erysipelothrichaceae[G-1]_sp_HOT_904	0	0	0	0	0	0	0	0	0	0	0	0	0	0	0	0	0	0	0	0	0	0	0	0	0	0	3	0	0	0	0	0	0	0	0	0	0	0	1	0	0	0	0	0	0	0	0	0
ER-02	Erysipelothrichaceae[G-1]_sp_HOT_905	0	0	0	0	0	0	8	0	1	0	1	2	0	0	0	0	0	0	0	0	0	0	0	0	0	1	3	0	0	0	0	0	0	0	0	0	0	0	3	0	0	0	0	0	0	0	0	0
ER-03	Erysipelothrix_tonsillarum	0	0	0	0	0	0	0	0	0	0	0	0	0	0	0	0	0	0	0	0	0	0	0	0	0	0	0	0	0	0	0	0	0	0	0	0	0	0	0	0	0	0	0	0	0	0	0	0
ER-04	Erythromicrobium_ramosum	0	0	0	0	0	0	0	0	0	0	0	0	0	0	0	0	0	0	0	0	0	0	0	0	0	0	0	0	0	0	0	0	0	0	0	0	0	0	0	0	0	0	0	0	0	0	0	0
EU-01	Eubacterium_limosum	0	0	0	0	0	0	0	0	0	0	0	0	0	0	0	0	0	0	0	0	0	0	0	0	0	0	0	0	0	0	0	0	0	0	0	0	0	0	0	0	0	0	0	0	0	0	0	0
EU-11	Eubacterium_limosum	0	0	0	0	0	0	0	0	0	0	0	0	0	0	0	0	0	0	0	0	0	0	0	0	0	0	0	0	0	0	0	0	0	0	0	0	0	0	0	0	0	0	0	0	0	0	0	0
FA-01	Fastidiosipila_sanguinis	0	0	0	0	0	0	0	0	0	0	0	0	0	0	0	0	0	0	0	0	0	0	0	0	0	0	0	0	0	0	0	0	0	0	0	0	0	0	0	0	0	0	0	0	0	0	0	0
FI-01	Filifactor_alocis	0	0	0	0	3	0	0	0	0	0	0	91	0	0	7	0	0	0	0	2	0	0	0	0	0	0	0	0	0	0	0	0	0	0	0	0	0	0	0	0	0	0	0	0	0	0	0	0
FI-02	Finegoldia_magna	0	0	0	0	0	0	0	0	0	0	0	0	0	0	0	0	0	0	0	0	0	0	0	0	0	0	0	0	0	0	0	0	0	0	0	0	0	0	0	0	0	0	0	28	0	0	0	0
FL-03	Flavitalea_sp_HOT_320	0	0	0	0	0	0	0	0	0	0	0	0	0	0	0	0	0	0	0	0	0	0	0	0	0	0	0	0	0	0	0	0	0	0	0	0	0	0	0	0	0	0	0	0	0	0	0	0
FR-01	Fretibacterium_fastidiosum	0	0	0	0	2	0	21	0	2	9	0	25	0	0	0	0	3	7	0	0	0	16	0	0	0	0	0	0	0	0	0	0	0	0	0	1	0	4	0	41	0	7	2	0	6	0	0	0
FR-07	Fretibacterium_sp_HOT_358	0	0	0	0	0	0	0	0	0	0	0	0	0	0	0	0	0	0	0	0	0	0	0	0	0	0	0	0	0	0	0	0	0	0	0	0	0	0	0	0	0	0	0	0	0	0	0	0
FR-04	Fretibacterium_sp_HOT_360	0	0	0	0	1	0	0	0	0	2	0	2	0	0	0	0	0	0	2	0	2	0	0	0	0	0	0	0	0	0	1	0	0	0	0	1	0	1	0	0	0	0	0	0	7	0	2	0
FR-05	Fretibacterium_sp_HOT_361	0	0	0	0	0	0	0	0	0	0	0	0	0	0	0	0	0	0	0	0	0	0	0	0	0	0	0	0	0	0	0	0	0	0	0	0	0	0	0	0	0	0	0	0	0	0	0	0
FU-01	Fusobacterium_gonidiaformans	0	0	0	0	0	0	0	0	0	0	0	0	0	0	0	0	0	0	0	0	0	0	0	0	0	0	0	0	0	0	0	0	0	0	0	0	0	0	0	0	0	0	0	0	0	0	0	0
FU-02	Fusobacterium_gonidiaformans	0	0	0	0	0	0	0	0	0	0	0	0	0	0	0	0	0	0	0	0	0	0	0	0	0	0	0	0	0	0	0	0	0	0	0	0	0	0	0	0	0	0	0	0	0	0	0	0
FU-04	Fusobacterium_necrophorum	0	0	0	0	0	0	0	0	0	0	0	0	0	0	0	0	0	0	0	0	0	0	0	0	0	0	0	0	0	0	0	0	0	0	0	0	0	0	0	0	0	0	0	0	0	0	0	0
FU-12	Fusobacterium_nucleatum_subsp_animalis	2	3	17	0	0	0	174	431	43	24	0	176	0	1	12	0	38	5	423	41	22	23	25	13	3	7	2	13	6	1	21	4	0	0	1	0	32	75	485	0	1	1	0	40	440	19	20	0
FU-07	Fusobacterium_nucleatum_subsp_nucleatum	0	0	0	0	0	0	3	20	13	0	0	40	0	0	0	0	0	0	24	2	1	3	0	2	0	0	0	1	1	0	1	0	0	0	0	0	1	1025	4	0	0	0	1	4	0	0	0	6
FU-10	Fusobacterium_periodonticum	60	285	741	189	421	792	2947	825	1962	5117	32	19	0	0	36	11	80	38	26	219	77	2741	796	1412	8233	281	26	879	2947	0	12	178	680	58	245	451	3	1	2	788	11	316	2937	185	102	35	143	185
FU-13	Fusobacterium_sp_HOT_204	0	1	0	0	0	1	4	8	1	3	0	18	0	0	0	0	1	0	3	1	0	2	0	1	1	0	0	0	0	0	0	0	0	0	0	1	1	1	1	4	1	2	0	0	8	0	0	0
FU-11	Fusobacterium_sp_HOT_205	0	0	0	0	0	0	0	0	0	0	0	0	0	0	0	0	0	0	0	0	0	0	0	1	0	0	0	0	0	0	0	0	0	0	0	0	0	0	2	0	0	0	0	0	0	0	0	0
GA-01	Gardnerella_vaginalis	0	0	0	0	0	0	0	0	0	0	0	0	0	0	0	0	0	0	0	0	0	0	0	0	0	0	0	0	0	0	0	0	0	0	0	0	0	0	0	0	0	0	0	0	0	0	0	0
GE-06	Gemella_bergeri	0	0	0	0	0	0	0	0	0	0	0	0	0	0	0	0	0	0	0	0	0	0	0	0	0	0	0	0	0	0	0	0	0	0	0	0	0	0	0	148	104	117	14	0	0	0	0	0
GE-02	Gemella_haemolysans	1303	690	1413	1	11	16	622	193	11	26	6	6829	1	1	21064	10804	1809	2013	1148	269	204	2581	537	103	87	8547	14495	2651	133	11783	2949	1057	5	24	1	12	2962	894	1531	12113	105	619	102	19333	751	213	1995	5853
GE-03	Gemella_morbillorum	0	0	1	0	0	0	0	0	0	0	0	381	0	0	3	6	7	0	21	27	4	196	224	7	1	13	43	120	4	0	0	0	0	0	0	0	0	92	123	5	0	1	0	0	5	0	0	0
GE-07	Gemella_morbillorum	0	0	0	6	4	1	1	0	0	0	2	596	0	0	0	0	0	0	0	10	0	1	3	0	0	2	0	1	0	0	0	0	0	1	1	0	19	0	0	133	26	190	11	0	0	0	0	0
GE-05	Gemella_morbillorum	5	12	9	1	9	6	11	0	0	0	0	495	0	2	9	2	15	1	85	11	5	12	0	9	0	0	0	0	0	0	5	0	12	0	0	0	9	1	1	74	29	214	12	24	266	12	30	8
GE-04	Gemella_sanguinis	16	874	6032	120	498	756	413	45	144	623	1	29	0	0	137	252	463	503	7	353	392	221	62	485	1413	133	219	1526	4208	810	3762	5246	1653	100	2109	1638	52	238	820	4586	63	2845	8750	39	7	101	297	12
GN-01	GN02[G-1]_sp_HOT_871	5	6	38	0	0	0	0	0	0	0	0	0	0	0	0	0	0	0	0	0	0	0	0	0	0	0	0	0	0	0	0	0	0	0	0	0	0	0	0	0	0	0	0	0	0	0	0	0
GN-02	GN02[G-1]_sp_HOT_872	0	0	0	0	0	0	0	0	0	0	0	0	0	0	0	0	0	0	0	0	0	0	0	0	0	0	0	0	0	0	0	0	0	0	0	0	0	0	0	0	0	0	0	0	4	0	0	0
GN-03	GN02[G-2]_sp_HOT_873	0	0	0	0	0	0	0	0	0	0	0	0	0	0	0	0	0	0	0	0	0	0	0	0	0	0	0	0	0	0	0	0	0	0	0	0	0	0	0	0	0	0	0	0	0	0	0	0
GR-01	Granulicatella_adiacens	664	411	1836	42	330	517	849	573	520	2097	5009	349	865	351	885	1251	1575	1737	382	483	1340	1032	594	395	700	96	175	1321	2164	1407	3306	6483	650	73	1465	2394	85	308	2240	543	1041	827	1018	114	676	239	695	34
GR-02	Granulicatella_elegans	0	1	0	1	3	1	0	0	0	0	0	465	0	0	89	1048	7	1	591	28	23	13	1	2	0	626	8166	79	2	0	0	2	0	0	0	0	1	0	0	3046	85	268	32	54	156	5	55	1861
HA-02	Haemophilus_ducreyi	0	0	0	0	0	0	0	0	0	0	0	0	0	0	0	0	0	0	0	0	0	0	0	0	0	0	0	0	0	0	0	0	0	0	0	0	0	0	0	0	0	0	0	0	0	0	0	0
HA-05	Haemophilus_parainfluenzae	1440	704	1437	7300	6273	7035	628	203	856	922	7	488	0	0	84	464	162	49	152	295	65	4153	6514	1400	3707	132	599	1310	1915	93	206	180	53	37	33	19	68	685	1063	453	0	463	2767	830	450	429	946	35
HA-07	Haemophilus_pittmaniae	2	0	0	5	4	4	0	0	0	1	0	58	0	0	14	56	56	14	145	18	5	209	208	84	94	10	0	202	354	0	15	2	0	0	0	0	0	1	1	3	0	12	137	0	0	0	0	86
HE-01	Helicobacter_pylori	0	0	0	0	0	0	0	0	0	0	0	0	0	0	0	0	0	0	0	0	0	0	0	0	0	0	0	0	0	0	0	0	0	0	0	0	0	0	0	0	0	0	0	0	0	0	0	0
JO-01	Johnsonella_ignava	0	0	0	0	0	0	0	0	0	0	0	536	0	0	0	0	0	0	20	0	0	0	0	0	0	0	0	0	0	0	0	0	0	3	0	0	0	0	0	0	0	0	0	0	0	0	0	0
JO-02	Johnsonella_sp_HOT_166	0	0	0	0	0	0	80	28	1	0	0	0	0	0	0	0	0	0	0	0	0	0	0	0	0	0	0	0	0	0	0	0	0	1	0	0	6	0	0	0	0	0	0	0	0	0	0	0
JO-03	Jonquetella_anthropi	0	0	0	0	0	0	0	0	0	0	0	0	0	0	0	0	0	0	0	0	0	0	0	0	0	0	0	0	0	0	0	0	0	0	0	0	0	0	0	0	0	0	0	0	0	0	0	0
KI-02	Kingella_kingae	0	0	0	0	0	0	0	0	0	0	0	0	0	0	0	0	0	0	0	0	0	0	0	0	0	0	0	0	0	0	0	0	0	0	0	0	0	0	0	0	0	0	0	0	0	0	0	0
KI-03	Kingella_oralis	142	13	0	58	0	0	83	1544	11	2	1	193	0	0	3	0	9	0	100	25	0	0	81	1	0	0	0	31	2	1	12	0	45	0	1	3	10	0	0	291	121	195	23	24	136	3	10	0
KI-05	Kingella_sp_HOT_012	0	0	0	0	0	0	0	0	0	0	0	0	0	0	0	0	0	0	0	0	0	0	0	0	0	0	0	32	4	0	0	0	0	0	0	0	0	0	0	0	0	0	0	0	0	0	0	0
KI-06	Kingella_sp_HOT_459	0	0	0	0	0	0	0	0	0	0	0	2	0	0	0	0	0	0	0	0	0	0	0	0	0	0	0	0	0	0	0	0	0	0	0	0	0	0	0	0	0	0	0	0	0	0	0	0
LA-01	Lachnoanaerobaculum_orale	0	1	14	0	0	0	39	20	14	27	1	8	0	0	4	2	31	13	12	6	46	54	5	10	8	6	4	26	17	1	14	27	77	0	68	298	22	0	0	289	243	332	641	8	13	93	272	0
LA-02	Lachnoanaerobaculum_saburreum	12	4	27	0	0	2	73	110	7	7	22	170	26	2	6	0	0	0	26	1	1	24	0	0	0	0	0	0	0	1	0	0	15	0	3	10	53	0	1	0	0	2	0	68	534	11	16	0
LA-03	Lachnoanaerobaculum_sp_HOT_083	0	0	1	0	0	0	0	0	1	0	0	2	1	1	0	0	0	0	0	0	1	28	1	0	0	0	0	1	6	0	0	0	5	23	0	0	0	0	0	0	0	0	1	2	9	0	0	0
LA-04	Lachnoanaerobaculum_sp_HOT_089	0	0	0	0	0	0	0	0	0	0	0	0	0	0	0	0	0	0	0	0	0	0	0	0	0	0	0	0	0	2	0	0	0	0	0	0	0	0	0	0	0	0	0	0	0	0	0	0
LA-05	Lachnoanaerobaculum_sp_HOT_496	0	0	0	0	0	0	0	0	0	0	0	0	0	0	0	0	0	0	0	0	0	0	0	0	0	0	0	0	0	0	0	0	0	0	0	0	0	0	0	0	0	0	0	0	0	0	0	0
LA-06	Lachnoanaerobaculum_umeaense	3	4	32	0	0	0	47	8	23	206	27	606	89	49	0	0	1	0	22	22	60	156	0	82	125	7	4	63	140	9	92	183	0	0	0	0	29	0	0	0	0	0	1	52	971	126	86	0
BU-02	Lachnospiraceae[G-10]_sp_HOT_094	0	0	0	0	0	0	0	0	0	0	0	0	0	0	0	0	0	0	0	0	0	0	0	0	0	0	0	0	0	0	0	0	0	0	0	0	0	0	0	0	0	0	0	0	0	0	0	0
LA-07	Lachnospiraceae[G-2]_sp_HOT_088	0	0	0	0	0	0	0	0	0	0	0	10	0	0	0	0	0	0	0	0	0	0	0	0	0	0	0	0	0	0	0	0	0	16	0	0	0	0	0	0	0	0	0	0	0	0	0	0
LA-30	Lachnospiraceae[G-2]_sp_HOT_088	0	0	0	0	0	0	1	2	0	0	0	2	0	0	0	0	0	0	0	0	0	0	0	0	0	0	0	0	0	0	0	0	0	0	0	0	0	0	0	0	0	0	0	0	0	0	0	0
LA-08	Lachnospiraceae[G-2]_sp_HOT_096	0	0	0	0	0	0	0	0	0	2	0	7	0	0	9	0	47	27	0	0	2	0	0	0	2	0	0	0	0	0	0	0	0	0	0	1	44	0	0	0	0	0	0	8	1	1	8	5
LA-09	Lachnospiraceae[G-3]_sp_HOT_100	0	0	0	0	0	0	71	84	2	2	0	242	0	0	6	0	0	0	0	0	0	0	0	0	0	0	0	0	0	0	0	0	0	0	0	0	0	0	1	0	0	0	0	0	0	0	0	0
LA-31	Lachnospiraceae[G-3]_sp_HOT_100	0	0	0	0	0	0	0	0	0	0	0	621	0	0	0	0	0	0	0	0	0	0	0	0	0	0	0	0	0	0	0	0	0	3	0	0	0	0	0	0	0	0	0	0	0	0	0	5
LA-32	Lachnospiraceae[G-3]_sp_HOT_100	0	0	0	0	0	0	0	2	0	0	1	2	0	0	0	0	0	0	1	0	0	0	0	0	0	0	0	0	0	0	0	0	0	1	0	0	0	0	0	0	0	0	0	0	0	0	0	0
LA-13	Lachnospiraceae[G-7]_sp_HOT_086	0	0	0	0	0	0	0	2	0	0	0	0	0	0	0	0	0	0	0	0	0	0	0	0	0	0	0	0	0	0	0	0	0	0	1	0	0	1	0	0	0	0	0	3	0	0	0	0
LA-14	Lachnospiraceae[G-7]_sp_HOT_163	0	0	0	0	0	0	0	0	0	0	0	0	0	0	0	0	0	0	0	0	0	0	0	0	0	0	0	0	0	0	0	0	0	0	0	0	0	3	4	0	0	0	0	0	0	0	0	0
LA-15	Lachnospiraceae[G-8]_sp_HOT_500	0	0	0	0	0	0	0	5	1	0	0	0	0	0	0	0	0	0	0	1	0	0	0	0	0	0	0	0	0	0	0	0	0	0	0	0	0	0	0	0	0	0	0	0	0	0	0	0
LA-33	Lachnospiraceae[G-9]_sp_HOT_924	0	0	0	0	0	0	0	0	0	0	0	0	0	0	0	0	0	0	0	0	0	0	0	0	0	0	0	0	0	0	0	0	0	0	0	0	0	0	0	0	0	0	0	0	0	0	0	0
LA-16	Lactobacillus_brevis	0	0	0	0	0	0	0	0	0	0	0	0	0	0	0	0	0	0	0	0	0	0	0	0	0	0	0	0	0	0	0	0	0	0	0	0	0	0	0	0	0	0	0	0	0	0	0	0
LA-17	Lactobacillus_coleohominis	0	0	0	0	0	0	0	0	0	0	0	0	0	0	1	0	0	0	0	0	0	0	0	0	0	0	0	0	0	0	0	0	0	0	0	0	0	0	0	0	0	0	0	0	0	0	0	0
LA-18	Lactobacillus_fermentum	0	0	0	0	0	0	0	0	0	0	0	0	9	5	0	0	0	0	0	0	0	0	0	0	0	0	0	0	0	0	0	0	0	0	0	0	0	0	0	0	0	0	0	0	0	0	0	0
LA-20	Lactobacillus_iners	0	0	0	0	0	0	0	2	0	0	4	1	0	0	0	0	0	0	0	0	0	0	0	0	0	0	0	0	0	0	0	0	0	0	0	0	0	0	0	0	0	0	0	0	0	0	5	0
LA-21	Lactobacillus_jensenii	0	0	0	0	0	0	0	0	0	0	0	0	0	0	2	0	0	0	0	2	1	0	0	0	0	0	0	0	0	0	0	0	0	0	0	0	0	0	0	0	6	0	0	0	0	0	0	0
LA-22	Lactobacillus_kisonensis	0	0	0	0	0	0	0	0	0	0	0	0	0	0	0	0	0	0	0	0	0	0	0	0	0	0	0	0	0	0	0	0	0	0	0	0	0	0	0	0	0	0	0	0	0	0	0	0
LA-34	Lactobacillus_oris	0	0	0	0	0	0	0	0	0	0	0	0	0	0	0	0	0	0	0	0	0	0	0	0	0	0	0	0	0	0	0	0	0	0	0	0	0	0	0	0	0	0	0	0	0	0	0	0
LA-23	Lactobacillus_parafarraginis	0	0	0	0	0	0	0	0	0	0	0	0	0	0	0	0	0	0	0	0	0	0	0	0	0	0	0	0	0	0	0	0	0	0	0	0	0	0	0	0	0	0	0	0	0	0	0	0
LA-24	Lactobacillus_reuteri_genosp_1	0	0	0	0	0	0	0	0	0	0	0	0	0	0	0	0	0	0	0	0	0	0	0	0	0	0	0	0	0	0	0	0	0	0	0	0	0	0	0	0	0	0	0	0	0	0	0	0
LA-25	Lactobacillus_salivarius	0	0	0	0	0	0	0	0	0	0	2	0	1	0	0	0	0	0	2	0	0	0	0	0	0	0	0	0	0	2	0	0	0	0	0	0	0	0	0	18	5	22	8	0	0	0	0	0
LA-26	Lactobacillus_sp_HOT_052	0	0	0	0	0	0	0	0	0	0	0	0	0	0	0	0	0	0	0	0	0	0	0	0	0	0	0	0	0	0	0	0	0	0	0	0	0	0	0	0	0	0	0	0	0	0	0	0
LA-27	Lactobacillus_vaginalis	0	0	0	0	0	0	0	0	1	0	0	0	0	0	0	0	0	0	0	0	0	0	0	0	0	0	0	0	0	0	0	0	0	0	0	0	0	0	0	0	0	0	0	0	0	0	0	0
LA-28	Lactococcus_lactis	0	0	0	0	8	57	0	0	0	6	0	0	0	0	0	0	0	0	0	0	0	0	0	0	0	0	0	0	0	0	16	3	0	0	0	0	0	0	0	0	0	2	0	0	0	0	0	0
LA-29	Lautropia_mirabilis	813	40	87	1136	117	112	137	214	50	141	0	147	0	0	56	40	26	1	49	77	15	120	2044	6	9	0	6	2	0	2	0	0	63	6	4	5	20	1	13	135	1	100	25	3	0	2	0	24
LE-04	Leptotrichia_goodfellowii	0	0	0	0	0	0	0	11	2	0	0	166	0	0	143	0	33	11	0	0	0	0	0	0	0	0	0	0	0	1	0	0	0	0	0	0	0	0	0	0	0	0	0	0	0	0	2	0
LE-06	Leptotrichia_hongkongensis	217	68	81	27	1	0	478	606	103	53	1	30	1	0	228	94	114	49	0	1	0	216	53	13	2	48	19	29	13	0	0	0	159	327	24	42	29	0	8	0	4	0	0	69	81	12	66	0
LE-07	Leptotrichia_shahii	42	54	51	0	0	13	968	1373	83	27	0	52	0	0	0	1	6	4	24	5	6	25	0	1	0	2	0	35	2	0	0	0	0	0	1	1	261	0	6	0	3	0	4	0	15	1	4	0
LE-08	Leptotrichia_sp_HOT_212	11	0	1	45	2	2	86	242	12	26	0	9	0	1	16	0	0	2	0	1	0	8	128	2	0	0	0	0	0	0	0	0	3	0	0	0	1	0	2	0	0	0	0	0	0	0	10	5
LE-26	Leptotrichia_sp_HOT_215	8	31	19	226	85	134	199	72	48	214	0	5	0	0	0	2	3	0	26	17	17	260	143	67	334	26	0	28	78	0	1	0	87	22	12	23	10	0	15	0	0	2	4	7	814	4	19	15
LE-10	Leptotrichia_sp_HOT_217	0	0	0	0	0	0	0	0	0	0	0	0	0	0	0	0	0	0	0	0	0	0	0	0	0	0	0	0	0	0	0	0	0	0	0	0	0	0	0	0	0	0	0	0	0	0	0	0
LE-11	Leptotrichia_sp_HOT_218	0	0	0	0	0	0	0	0	0	0	0	0	0	0	17	18	556	258	0	1	0	0	0	0	0	0	0	0	1	0	0	0	0	0	0	0	0	0	0	0	0	0	0	0	0	52	54	0
LE-12	Leptotrichia_sp_HOT_219	4	4	0	0	2	0	12	0	0	0	0	4	0	0	12	0	3	12	0	0	0	0	0	0	0	0	6	6	5	0	0	0	0	0	0	0	0	0	0	0	0	0	0	0	0	0	0	0
LE-13	Leptotrichia_sp_HOT_221	0	0	0	0	0	0	904	214	165	876	0	2	0	0	0	2	136	73	0	0	4	103	19	38	9	2	6	25	12	0	0	0	0	0	0	0	0	0	0	0	0	0	0	162	218	35	58	28
LE-25	Leptotrichia_sp_HOT_223	3	0	4	0	0	0	2	9	2	1	0	5	1	0	12	0	6	0	0	0	0	0	0	9	7	0	0	7	0	0	0	0	0	0	0	0	4	0	0	0	0	0	0	2	14	3	1	0
LE-15	Leptotrichia_sp_HOT_392	0	0	0	13	7	3	68	15	7	17	0	21	0	0	5	0	0	0	0	0	0	0	0	1	0	0	0	0	0	0	0	0	0	0	0	0	10	0	0	0	0	0	0	0	0	0	9	2
LE-16	Leptotrichia_sp_HOT_417	37	111	155	0	1	1	300	154	145	699	1	24	0	4	12	0	49	16	42	27	144	363	105	1386	1039	25	0	232	62	1	0	0	0	0	0	0	897	0	0	0	0	1	0	581	9625	712	827	0
LE-18	Leptotrichia_sp_HOT_463	0	0	0	0	0	0	0	0	0	0	0	0	0	0	1	0	0	0	0	0	0	0	0	0	0	0	0	0	0	0	0	0	0	0	0	0	0	0	0	0	0	0	0	0	0	0	0	0
LE-19	Leptotrichia_sp_HOT_498	0	0	0	0	0	0	4	0	0	0	0	2	0	0	3	0	3	0	0	1	0	0	0	0	0	0	1	11	2	0	0	0	0	0	0	0	81	0	0	0	0	0	0	220	340	20	40	0
LE-20	Leptotrichia_sp_HOT_847	0	0	0	0	0	0	0	0	0	0	0	0	0	0	0	0	0	0	0	0	0	0	0	0	0	0	0	0	0	0	0	0	0	0	0	0	0	0	0	0	0	0	0	0	0	0	0	0
LE-21	Leptotrichia_sp_HOT_879	0	0	0	17	4	14	12	9	2	1	0	0	0	0	0	0	0	0	0	0	0	0	0	0	0	0	0	0	0	0	0	0	0	0	0	0	0	0	0	0	0	0	0	0	0	0	0	1
LE-22	Leptotrichia_wadei	23	32	6	10	12	15	341	683	56	14	272	76	143	24	5	12	25	14	377	26	20	1	0	4	1	30	1	9	10	1	4	0	0	0	0	1	600	1	7	0	0	0	0	79	1844	53	68	0
ME-01	Megasphaera_micronuciformis	0	5	17	0	1	0	118	9	56	214	0	10	0	0	9	0	58	13	5	114	1063	369	39	223	21	0	10	33	4	0	0	0	52	3	15	32	29	38	78	0	1	0	0	49	0	84	833	0
ME-02	Megasphaera_sp_HOT_123	0	0	1	0	0	0	0	0	0	0	0	1	0	0	3	0	4	0	8	1	0	0	0	0	0	0	0	0	0	0	0	0	0	0	0	0	5	0	0	0	0	0	0	0	0	0	0	0
ME-03	Megasphaera_sp_HOT_123	0	0	0	0	0	0	0	0	0	0	0	0	0	0	1	2	1	0	2	0	0	0	0	0	0	0	0	0	0	0	0	0	0	0	0	0	0	0	0	0	0	0	0	0	0	0	0	0
ME-04	Megasphaera_sp_HOT_841	0	0	0	0	0	0	0	0	0	0	0	0	0	0	0	0	0	0	0	0	0	0	0	0	0	0	0	0	0	0	0	0	0	0	0	0	0	0	0	0	0	0	0	0	0	0	0	0
MI-01	Microbacterium_ginsengisoli	0	0	0	0	0	0	0	0	0	0	0	0	0	0	0	0	0	0	0	0	0	0	0	0	0	0	0	0	0	0	0	0	0	0	0	0	0	0	0	0	0	0	0	0	0	0	0	0
MI-02	Mitsuokella_multacida	0	0	0	0	0	0	0	0	0	0	0	0	0	0	0	0	0	0	0	0	0	0	0	0	0	0	0	0	0	0	0	0	0	0	0	0	0	0	0	0	0	0	0	0	0	0	0	0
MI-03	Mitsuokella_sp_HOT_131	0	0	0	0	0	0	0	0	0	0	0	0	0	0	0	0	0	0	0	0	0	0	0	0	0	0	0	0	0	0	0	0	0	0	0	0	0	0	0	0	0	0	0	0	0	0	0	0
MI-04	Mitsuokella_sp_HOT_521	0	0	0	0	0	0	0	0	0	0	0	0	0	0	0	0	0	0	0	0	0	0	0	0	0	0	0	0	0	0	0	0	0	0	0	0	0	0	0	0	0	0	0	0	0	0	0	0
MI-05	Mitsuokella_sp_HOT_521	0	0	0	0	0	0	0	0	0	0	0	0	0	0	0	0	0	0	0	0	0	0	0	0	0	0	0	0	0	0	0	0	0	0	0	0	124	0	0	0	0	0	0	0	0	0	0	0
MI-06	Mitsuokella_sp_HOT_521	0	0	0	0	0	0	0	0	0	0	0	0	0	0	0	0	0	0	0	0	0	0	0	0	0	0	0	0	0	0	0	0	0	0	0	0	48	0	0	0	0	0	0	0	0	0	0	0
MO-01	Mobiluncus_mulieris	0	0	0	0	0	0	0	0	0	0	0	0	0	0	0	0	0	0	0	0	0	0	0	0	0	0	0	0	0	0	0	0	0	0	0	0	0	0	0	0	0	0	0	0	0	0	0	0
MO-03	Mogibacterium_pumilum	0	0	0	0	0	0	0	0	0	0	0	0	0	0	0	0	0	0	0	0	0	0	0	0	0	0	0	0	0	0	0	0	0	0	0	0	0	0	0	0	0	0	0	0	0	0	0	0
MO-04	Mogibacterium_timidum	0	0	0	0	0	0	0	1	2	0	0	10	0	0	0	0	0	0	0	0	0	0	0	0	0	0	0	0	0	1	18	0	0	0	0	1	0	15	0	4	71	45	3	1	2	0	0	3
MO-05	Mollicutes[G-1]_sp_HOT_504	0	0	0	0	0	0	0	0	0	0	0	0	0	0	0	0	0	0	0	0	0	0	0	0	0	0	0	0	0	0	0	0	0	0	0	0	0	0	0	0	0	0	0	0	0	0	0	0
MO-06	Mollicutes[G-2]_sp_HOT_906	0	0	0	0	0	0	0	0	0	0	0	0	0	0	0	0	0	0	0	0	0	0	0	0	0	0	0	0	0	0	0	0	0	0	0	0	0	0	0	0	0	0	0	0	0	0	0	0
MY-01	Mycobacterium_leprae	0	0	0	0	0	0	0	0	0	0	0	0	0	0	0	0	0	0	0	0	0	0	0	0	0	0	0	0	0	0	0	0	0	0	0	0	0	0	0	0	0	0	0	0	0	0	0	0
MY-02	Mycoplasma_buccale	0	0	0	0	0	0	0	0	0	0	0	0	0	0	0	0	0	0	0	0	0	0	0	0	0	0	0	0	0	0	0	0	0	0	0	0	0	0	0	0	0	0	0	0	0	0	0	0
MY-03	Mycoplasma_faucium	0	0	0	0	0	0	0	4	0	0	0	0	0	0	0	0	0	0	0	0	1	0	0	0	0	0	0	0	0	0	0	0	0	0	0	0	0	0	0	0	0	0	0	0	0	0	0	0
MY-04	Mycoplasma_fermentans	0	0	0	0	0	0	0	0	0	0	0	0	0	0	0	0	0	0	0	0	0	0	0	0	0	0	0	0	0	0	0	0	0	0	0	0	0	0	0	0	0	0	0	0	0	0	0	0
MY-05	Mycoplasma_genitalium	0	0	0	0	0	0	0	0	0	0	0	0	0	0	0	0	0	0	0	0	0	0	0	0	0	0	0	0	0	0	0	0	0	0	0	0	0	0	0	0	0	0	0	0	0	0	0	0
MY-06	Mycoplasma_hominis	0	0	0	0	0	0	0	0	0	0	0	0	0	0	0	0	0	0	0	0	0	0	0	0	0	0	0	0	0	0	0	0	0	0	0	0	0	0	0	0	0	0	0	0	0	0	0	0
MY-07	Mycoplasma_lipophilum	0	0	0	0	0	0	0	0	0	0	0	0	0	0	0	0	0	0	0	0	0	0	0	0	0	0	0	0	0	0	0	0	0	0	0	0	0	0	0	0	0	0	0	0	0	0	0	0
MY-08	Mycoplasma_orale	0	0	0	0	0	0	0	0	0	0	0	0	0	0	0	0	0	0	0	0	0	0	0	0	0	0	0	0	0	0	0	0	0	0	0	0	0	0	0	0	0	0	0	0	0	0	0	0
MY-09	Mycoplasma_pneumoniae	0	0	0	0	0	0	0	0	0	0	0	0	0	0	0	0	0	0	0	0	0	0	0	0	0	0	0	0	0	0	0	0	0	0	0	0	0	0	0	0	0	0	0	0	0	0	0	0
MY-10	Mycoplasma_salivarium	0	0	0	0	1	0	16	0	0	0	0	0	0	0	0	0	0	0	1	1	0	0	0	0	0	0	0	0	0	0	1	0	0	0	0	0	0	0	0	0	0	0	0	0	0	0	0	0
NE-01	Neisseria_bacilliformis	7	0	0	0	0	0	0	0	0	0	0	3	0	0	0	0	3	0	0	0	0	0	0	2	0	0	0	0	0	0	10	0	1	0	0	0	0	32	62	30	3	32	5	0	5	0	1	0
NE-02	Neisseria_elongata	0	1	0	40	83	3	0	0	0	0	0	623	0	0	0	0	1	0	8	18	0	3	137	0	0	0	0	2	0	1	0	0	0	33	0	0	0	0	0	0	0	0	0	47	1964	215	216	0
NE-03	Neisseria_flavescens	15	1268	1135	291	4678	1954	11	0	0	0	41	40	20	0	44	111	403	46	25	246	56	170	27	37	154	0	8	1	1	1	0	0	1213	126	1237	1433	20	0	0	54	0	27	15	35	14	282	723	104
NE-16	Neisseria_flavescens	0	0	0	0	0	0	0	0	0	0	0	0	0	0	0	0	0	0	0	29	10	0	0	0	0	0	0	0	0	0	0	0	0	0	0	0	0	0	0	0	0	0	0	0	0	0	0	0
NE-04	Neisseria_gonorrhoeae	0	0	0	0	0	0	0	0	0	0	0	0	0	0	0	0	0	0	0	0	0	0	0	0	0	0	0	0	0	0	0	0	0	0	0	0	0	0	0	0	0	0	0	0	0	0	0	0
NE-05	Neisseria_lactamica	0	0	0	0	0	0	0	0	0	0	0	0	0	0	0	0	0	0	0	0	0	0	0	0	0	0	0	0	0	0	0	0	0	0	0	0	0	0	0	0	0	0	0	0	0	0	0	0
NE-06	Neisseria_meningitidis	4	0	4	0	0	0	0	0	0	0	0	7	0	0	0	0	1	1	0	0	0	0	0	2	13	0	0	3	1	0	0	0	0	0	0	0	0	0	0	1	0	1	0	0	0	1	19	0
NE-18	Neisseria_oralis	0	0	0	1	7	0	124	0	4	4	0	71	0	0	0	0	0	0	0	0	0	0	0	0	0	0	2	1	0	0	0	0	0	0	0	0	0	0	0	0	0	0	1	0	0	0	0	3
NE-08	Neisseria_pharyngis	1	114	7	0	0	0	0	0	0	0	0	184	0	0	0	0	0	1	121	171	6	0	0	0	0	0	0	0	0	0	3	0	0	0	0	0	0	0	0	136	0	133	10	0	0	1	0	0
NE-15	Neisseria_pharyngis	0	0	0	0	0	0	0	0	0	0	0	0	0	0	0	0	0	0	0	0	0	0	0	0	0	0	0	0	0	0	0	0	0	0	0	0	0	0	0	0	0	0	0	0	0	0	0	0
NE-10	Neisseria_sp_HOT_018	0	0	0	0	0	0	0	0	0	0	0	0	0	0	0	0	0	0	0	0	0	0	0	0	0	0	0	0	0	0	0	0	0	0	0	0	0	0	0	0	0	0	0	0	0	0	0	0
NE-11	Neisseria_sp_HOT_020	0	0	0	0	0	0	0	0	0	0	0	0	0	0	0	0	0	0	0	0	0	0	0	0	0	0	0	0	0	0	0	0	0	0	0	0	0	0	0	0	0	0	0	0	0	0	0	0
NE-12	Neisseria_sp_HOT_499	0	0	0	0	0	0	0	0	0	0	0	3	0	0	0	0	0	0	0	0	0	0	0	0	0	0	0	0	0	0	0	0	21	0	4	4	0	0	0	0	0	0	0	0	0	0	0	0
NE-13	Neisseria_sp_HOT_523	0	0	0	0	0	0	0	0	0	0	0	0	0	0	0	0	0	0	0	0	0	0	0	0	0	0	0	0	0	0	0	0	0	0	0	0	0	0	0	0	0	0	0	0	0	0	0	0
NE-19	Neisseria_subflava	0	0	0	0	0	1	0	0	0	0	0	2	0	0	0	0	0	0	273	436	16	0	0	0	0	0	0	2	0	0	0	1	0	1	0	0	0	0	0	0	0	3	0	0	4	0	0	0
NE-14	Neisseria_weaveri	0	0	0	0	0	0	0	0	0	0	0	0	0	0	0	0	0	0	0	0	0	0	0	0	0	0	0	0	0	0	0	0	0	0	0	0	0	0	0	0	0	0	0	0	0	0	0	0
OL-01	Olsenella_profusa	0	0	0	0	0	0	0	0	0	0	0	0	0	0	0	0	0	0	0	0	0	0	0	0	0	0	0	0	0	0	0	0	0	0	0	0	0	0	0	0	0	0	0	0	0	0	0	0
OL-02	Olsenella_sp_HOT_807	0	0	0	0	0	0	1	3	0	0	0	5	0	0	2	3	0	0	0	0	0	0	0	1	0	1	0	0	0	1	1	0	0	0	0	1	45	0	0	0	28	1	0	0	0	0	0	0
OL-03	Olsenella_sp_HOT_809	0	0	0	0	0	1	2	0	2	0	0	0	8	1	0	0	2	1	0	4	9	6	3	8	3	0	0	3	0	0	0	0	4	0	3	1	5	5	4	5	63	6	3	0	0	3	5	0
OL-05	Olsenella_sp_HOT_939	0	0	0	0	0	0	0	0	0	0	0	0	0	0	0	0	0	0	0	0	0	0	0	0	0	0	0	0	0	0	0	0	0	0	0	0	0	0	0	0	0	0	0	0	0	0	0	0
OL-04	Olsenella_uli	0	0	0	0	0	0	6	0	0	0	0	0	0	0	0	0	0	0	0	0	0	0	0	0	0	0	0	0	0	0	0	0	0	0	1	1	0	15	0	1	0	2	0	0	0	0	1	0
OR-06	Oribacterium_asaccharolyticum	3	2	126	0	0	117	33	0	24	241	13	0	21	70	0	28	74	76	0	117	1316	284	139	210	324	1	0	52	22	0	0	0	0	0	0	0	41	0	0	0	0	0	0	32	7	65	155	5
OR-07	Oribacterium_parvum	0	0	0	0	0	0	0	0	4	10	0	0	0	0	0	0	0	0	0	4	13	0	0	1	0	0	0	15	0	0	0	0	0	0	0	0	0	0	0	0	0	0	0	0	0	0	0	3
OR-01	Oribacterium_sinus	0	0	0	59	125	1178	233	69	177	1017	2383	60	376	2982	180	40	341	526	4	88	577	387	20	151	525	1	13	76	215	1	2	10	0	0	0	0	2	0	2	0	0	0	2	47	76	83	192	46
OR-08	Oribacterium_sp_HOT_078	0	0	0	34	4	0	12	46	7	3	380	1722	85	1	1	0	13	0	82	2	0	34	0	2	1	0	0	10	0	0	0	0	0	0	0	3	4	9	118	0	0	0	0	17	0	0	3	0
OR-03	Oribacterium_sp_HOT_102	0	0	0	0	0	0	0	0	2	0	0	1	0	0	0	0	0	0	0	0	0	0	0	0	0	0	0	0	0	0	0	0	0	0	0	0	0	0	0	0	0	0	0	1	0	0	0	0
OT-01	Ottowia_sp_HOT_894	0	0	0	0	0	0	0	0	0	0	0	0	0	0	0	0	0	1	0	0	0	0	0	0	0	0	0	0	0	0	0	0	0	0	0	0	0	3	19	0	0	0	0	0	0	0	0	0
OT-02	Ottowia_sp_HOT_894	0	0	0	0	0	0	0	0	0	0	0	526	0	0	0	0	0	0	0	0	0	0	0	0	0	0	0	0	0	0	0	0	0	0	0	0	0	0	0	0	0	0	0	0	0	0	0	0
PA-01	Paenibacillus_phoenicis	0	0	0	0	0	0	0	0	0	0	0	0	0	0	0	0	0	0	0	0	0	0	0	0	0	0	0	0	0	0	0	0	0	0	0	0	0	0	0	0	0	0	0	0	0	0	0	0
PA-02	Parascardovia_denticolens	0	0	0	0	0	0	0	0	0	0	0	0	0	0	0	0	0	0	0	0	0	3	0	1	2	0	0	0	0	0	0	0	0	0	0	0	0	0	0	0	0	0	0	0	0	0	0	0
PA-03	Parvimonas_micra	0	4	3	1	2	2	62	101	21	10	0	161	0	4	0	1	1	0	48	9	1	67	8	3	3	16	0	9	0	6	532	2	0	0	0	5	13	60	36	296	69	791	51	22	177	14	3	0
PA-04	Parvimonas_sp_HOT_110	0	0	0	0	0	0	0	0	0	0	0	0	0	0	0	0	1	0	0	0	0	0	0	0	0	12	0	6	0	0	0	0	0	0	0	0	0	0	0	0	0	0	0	0	0	0	0	0
PE-25	Pedobacter_sp__HOT_933	0	0	0	0	0	0	0	0	0	0	0	0	0	0	0	0	0	0	0	0	0	0	0	0	0	0	0	0	0	0	0	0	0	0	0	0	0	0	0	0	0	0	0	0	0	0	0	0
FL-01	Pedobacter_sp_HOT_318	0	0	0	0	0	0	0	0	0	0	0	0	0	0	0	0	0	0	0	0	0	0	0	0	0	0	0	0	0	0	0	0	0	0	0	0	0	0	0	0	0	0	0	0	0	0	0	0
FL-02	Pedobacter_sp_HOT_321	0	0	0	0	0	0	0	0	0	0	0	0	0	0	0	0	0	0	0	0	0	0	0	0	0	0	0	0	0	0	0	0	0	0	0	0	0	0	0	0	0	0	0	0	0	0	0	0
PE-19	Peptinophilaceae[G-2]_sp_HOT_790	0	0	0	0	0	0	0	0	0	0	0	0	0	0	0	0	0	0	0	0	0	0	0	0	0	0	0	0	0	0	0	0	0	0	0	0	0	0	0	0	0	0	0	0	0	0	0	0
PE-01	Peptococcus_sp_HOT_167	0	0	0	0	0	0	0	0	0	0	0	112	0	0	0	0	0	0	0	0	0	0	0	1	0	1	0	0	0	0	0	0	0	0	0	0	0	0	0	0	0	0	0	0	0	0	0	0
PE-22	Peptococcus_sp_HOT_167	0	0	0	0	0	0	0	27	1	0	0	55	0	0	0	0	0	0	5	3	0	14	0	18	4	0	0	0	0	0	0	0	0	0	0	0	7	0	0	0	0	0	0	7	0	0	0	0
PE-02	Peptococcus_sp_HOT_168	0	0	0	0	0	0	0	0	0	0	0	0	0	0	0	0	0	0	0	0	0	0	0	0	0	0	0	0	0	0	0	0	0	0	0	0	0	0	0	0	0	0	0	0	0	0	0	0
PE-18	Peptoniphilaceae[G-1]_sp_HOT_113	0	0	0	0	0	0	0	11	0	0	0	15	0	0	0	0	0	0	0	0	0	31	0	0	0	0	0	0	0	5	0	0	0	0	0	0	0	0	0	0	0	0	0	0	0	0	0	0
PE-26	Peptoniphilaceae[G-3]_sp__HOT_929	0	0	0	0	0	0	0	0	0	0	0	0	0	0	0	0	0	0	0	0	0	0	0	0	0	0	0	0	0	0	0	0	0	0	0	0	0	0	0	0	0	0	0	0	0	0	0	0
PE-03	Peptoniphilus_asaccharolyticus	0	0	0	0	0	0	0	0	0	0	0	0	0	0	0	0	0	0	0	0	0	0	0	0	0	0	0	0	0	0	0	0	0	0	0	0	0	0	0	0	0	0	0	0	0	0	0	0
PE-04	Peptoniphilus_indolicus	0	0	0	0	0	0	0	0	0	0	0	0	0	0	0	0	0	0	0	0	0	0	0	0	0	0	0	0	0	0	0	0	0	0	0	0	0	0	0	0	0	0	0	0	0	0	0	0
PE-08	Peptoniphilus_lacrimalis	0	0	0	0	0	0	0	0	0	0	0	0	0	0	0	0	0	0	0	0	0	0	0	1	0	0	1	0	0	0	0	0	0	0	0	0	0	14	0	0	0	0	0	0	0	0	0	0
PE-06	Peptoniphilus_sp_HOT_375	0	0	0	0	0	0	0	0	0	0	0	0	0	0	0	0	0	0	0	0	0	0	0	0	0	0	0	0	0	0	0	0	0	0	0	0	0	0	0	0	0	0	0	0	0	0	0	0
PE-07	Peptoniphilus_sp_HOT_386	0	0	0	0	0	0	0	0	0	0	0	0	0	0	0	0	0	0	0	0	0	0	0	0	0	0	0	0	0	0	0	0	0	0	0	0	0	0	0	0	0	0	0	0	0	0	0	0
EU-02	Peptostreptococcaceae[XI][G-1][Eubacterium]_infirmum	0	0	0	0	0	0	38	32	6	0	0	33	2	1	0	1	0	0	0	0	0	12	0	0	0	0	0	4	1	0	9	0	0	0	0	0	62	6	50	126	78	83	18	0	1	0	4	0
EU-03	Peptostreptococcaceae[XI][G-1][Eubacterium]_sulci	0	0	0	0	0	0	0	0	0	0	66	0	169	233	0	0	0	0	0	19	65	242	80	104	233	6	0	21	1	0	0	0	12	0	7	14	0	0	0	1	0	0	0	0	0	35	56	0
PE-09	Peptostreptococcaceae[XI][G-1]_sp_HOT_383	0	0	0	0	0	0	0	0	0	0	0	0	0	0	0	0	0	0	0	0	0	0	0	0	0	0	0	0	0	0	0	0	0	0	0	0	0	1	0	0	0	0	0	0	0	0	0	0
PE-10	Peptostreptococcaceae[XI][G-2]_sp_HOT_091	0	0	0	0	0	0	0	0	0	0	0	4	0	0	0	0	0	0	0	0	0	0	0	0	0	0	0	0	0	0	0	0	0	0	0	1	0	0	0	0	0	0	0	0	0	0	0	0
PE-23	Peptostreptococcaceae[XI][G-2]_sp_HOT_091	0	0	0	0	0	0	0	0	0	0	0	6	0	0	0	0	0	0	0	0	0	0	0	0	0	0	0	0	0	0	0	0	0	0	0	0	0	0	0	0	0	0	0	0	0	0	0	0
PE-24	Peptostreptococcaceae[XI][G-2]_sp_HOT_091	0	0	0	0	0	0	0	0	0	0	0	0	0	0	0	0	0	0	0	0	0	0	0	0	0	0	0	0	0	0	0	0	0	0	0	0	0	0	0	0	0	0	0	0	0	0	0	0
PE-12	Peptostreptococcaceae[XI][G-3]_sp_HOT_495	0	0	0	0	0	0	0	0	0	0	0	0	0	0	0	0	0	0	0	0	0	0	0	0	0	0	0	0	0	0	0	0	0	0	0	0	0	0	0	0	0	0	0	0	0	0	0	0
PE-27	Peptostreptococcaceae[XI][G-3]_sp_HOT_950	0	0	0	0	0	0	0	0	0	0	0	0	0	0	0	0	0	0	0	0	0	0	0	0	0	0	0	0	0	0	0	0	0	0	0	0	0	0	0	0	0	0	0	0	0	0	0	0
PE-13	Peptostreptococcaceae[XI][G-4]_sp_HOT_103	0	0	0	0	0	0	0	0	0	0	0	0	0	0	0	0	0	0	0	0	0	0	0	0	0	0	0	0	0	0	0	0	0	0	0	0	0	0	0	0	0	0	0	0	0	0	0	0
PE-14	Peptostreptococcaceae[XI][G-4]_sp_HOT_369	0	0	0	0	0	0	0	0	0	0	0	62	0	0	0	0	0	1	0	0	0	8	0	0	0	0	0	0	0	0	0	0	0	0	0	1	0	0	0	0	0	0	0	0	0	0	0	0
EU-05	Peptostreptococcaceae[XI][G-5][Eubacterium]_saphenum	0	0	0	0	0	0	41	0	1	1	0	3	0	0	0	0	0	0	1	0	0	0	0	0	0	0	0	0	0	0	0	0	0	0	0	0	0	0	0	0	0	0	0	0	0	0	0	0
PE-15	Peptostreptococcaceae[XI][G-5]_sp_HOT_493	0	0	0	0	0	0	0	0	0	0	0	0	0	0	0	0	0	0	0	0	0	0	0	0	0	0	0	0	0	0	0	0	0	0	0	0	0	0	0	0	0	0	0	0	0	0	0	0
EU-06	Peptostreptococcaceae[XI][G-6][Eubacterium]_minutum	0	0	0	0	0	0	0	0	0	0	0	0	0	0	0	0	0	0	0	0	0	0	0	0	0	0	0	0	0	0	0	0	1	0	0	0	0	0	0	0	0	0	0	0	0	0	0	0
EU-07	Peptostreptococcaceae[XI][G-6][Eubacterium]_nodatum	0	0	0	0	0	0	0	0	0	0	0	0	0	0	0	0	0	0	0	0	0	0	0	0	0	0	0	0	0	0	0	0	0	0	0	0	0	17	0	0	0	0	0	0	1	0	0	0
EU-09	Peptostreptococcaceae[XI][G-6][Eubacterium]_nodatum	0	0	0	0	0	0	0	0	0	0	0	0	0	0	0	0	0	0	0	0	0	0	0	0	0	0	0	0	0	0	0	0	0	0	0	0	0	0	0	0	0	0	0	0	0	0	0	0
PE-17	Peptostreptococcaceae[XI][G-7][Eubacterium]_yurii_subsp_schtitka	0	0	0	0	0	0	0	0	0	0	0	1	0	0	0	0	0	0	0	0	0	0	0	0	0	0	0	0	0	0	0	0	0	0	0	0	0	0	0	0	0	0	0	0	0	0	0	19
EU-08	Peptostreptococcaceae[XI][G-7][Eubacterium]_yurii_subsp_yurii_&_margaretiae	0	0	0	0	4	18	0	15	0	0	0	88	0	0	7	0	2	0	0	0	0	0	0	0	0	0	0	0	0	0	0	0	0	0	0	0	0	0	0	0	0	0	0	0	0	0	0	0
PE-16	Peptostreptococcaceae[XI][G-7]_sp_HOT_081	0	0	0	0	0	0	0	0	1	0	0	7	0	0	0	0	0	0	0	0	1	0	0	0	0	0	0	0	0	0	0	0	0	0	0	0	2	0	0	0	0	0	0	0	0	0	0	0
PE-28	Peptostreptococcaceae[XI][G-7]_sp_HOT_922	0	0	0	0	0	0	0	0	0	0	0	4	0	0	0	0	0	0	0	0	0	0	0	0	0	0	0	0	0	0	0	0	0	0	0	0	0	0	0	0	0	0	0	0	0	0	0	0
PE-11	Peptostreptococcaceae[XI][G-8]_sp_HOT_382	0	0	0	0	0	0	0	0	0	0	0	0	0	0	0	0	0	0	0	0	0	0	0	0	0	0	0	0	0	0	0	0	0	0	0	0	0	0	0	0	0	0	0	0	0	0	0	0
EU-04	Peptostreptococcaceae[XI][G-9][Eubacterium]_brachy	0	0	0	0	2	0	39	16	3	2	1	29	0	1	12	0	5	0	4	2	1	0	0	0	1	3	0	1	0	0	1	0	0	0	0	0	1	26	0	114	6	72	5	0	2	0	0	0
PE-20	Peptostreptococcus_anaerobius	0	0	0	0	0	0	0	0	0	0	0	0	0	0	0	0	0	0	0	0	0	0	0	0	0	0	0	0	0	0	0	0	0	0	0	0	0	0	0	0	0	0	0	0	0	0	0	0
PE-21	Peptostreptococcus_stomatis	0	0	9	0	2	5	0	0	0	1	0	248	0	0	0	3	2	0	0	4	2	12	3	34	12	6	0	26	5	4	43	20	0	33	0	4	2	0	0	0	0	0	0	39	0	15	38	13
PO-01	Porphyromonas_asaccharolytica	0	1	0	0	0	0	0	0	0	0	0	0	0	0	0	0	0	0	0	0	0	0	0	0	0	0	0	0	0	0	0	0	0	0	0	0	0	0	0	0	0	0	0	0	0	0	0	0
PO-02	Porphyromonas_catoniae	0	0	0	0	0	0	0	0	0	0	0	0	0	0	0	0	0	0	0	0	0	0	0	0	0	0	0	0	0	0	0	0	0	0	0	0	0	0	0	0	0	0	0	0	0	0	0	0
PO-14	Porphyromonas_catoniae	0	0	0	0	0	0	0	0	0	0	0	0	0	0	0	0	0	0	0	0	0	0	0	0	0	0	0	0	0	0	0	0	0	0	0	0	0	0	0	0	0	0	0	0	0	0	0	0
PO-15	Porphyromonas_catoniae	0	0	0	0	0	0	0	0	0	0	0	0	0	0	0	0	0	0	0	0	0	0	0	0	0	0	0	0	0	0	0	0	0	0	0	0	0	0	0	0	0	0	0	0	0	0	0	0
PO-16	Porphyromonas_catoniae	0	0	0	0	2	0	0	0	0	0	0	0	0	0	0	0	0	0	0	0	0	0	0	0	0	0	0	0	0	0	0	0	0	0	0	0	0	0	0	0	0	0	0	0	0	0	0	0
PO-17	Porphyromonas_catoniae	0	0	0	0	2	0	0	0	0	0	0	33	0	0	0	0	0	0	0	0	0	0	0	0	0	0	0	0	0	0	0	0	0	0	0	0	0	0	0	0	0	0	0	0	0	0	0	0
PO-18	Porphyromonas_catoniae	0	0	0	0	0	0	0	0	0	0	0	0	0	0	0	0	0	0	0	0	0	0	0	0	0	0	0	0	0	0	0	0	0	0	0	0	0	0	0	0	0	0	0	0	0	0	0	0
PO-03	Porphyromonas_endodontalis	0	0	0	0	0	0	0	0	3	0	1	18	0	0	0	0	0	0	4	19	33	0	0	0	0	0	2	0	0	0	72	2	0	0	0	0	0	0	0	115	0	95	5	0	0	0	0	0
PO-05	Porphyromonas_gingivalis	0	0	0	0	0	0	0	0	0	0	0	2	0	0	0	0	0	0	0	1	2	0	0	0	0	0	0	0	0	0	0	0	0	0	0	0	1	0	0	0	0	0	0	0	0	0	0	0
PO-09	Porphyromonas_pasteri	60	688	497	28	740	633	802	10	150	455	216	82	159	53	21	0	2	0	0	15	5	75	0	5	3	72	12	347	219	343	1188	409	0	1	0	0	43	1	13	262	1	184	13	11	8	1	0	129
PO-24	Porphyromonas_pasteri	115	240	213	0	171	53	688	40	149	498	0	66	0	3	0	0	2	0	0	0	0	0	0	0	0	21	0	134	76	115	302	95	0	13	0	0	1	1	1	226	0	289	24	0	0	0	0	55
PO-06	Porphyromonas_sp_HOT_275	0	0	0	0	0	0	0	0	0	0	0	0	0	0	0	0	0	0	0	0	0	0	0	0	0	0	0	0	0	0	0	0	0	0	0	0	0	0	0	0	0	0	0	0	0	0	0	0
PO-19	Porphyromonas_sp_HOT_275	0	0	0	0	0	0	0	0	0	0	0	6	0	0	0	0	0	0	0	1	0	0	0	0	0	0	0	0	0	0	0	0	0	43	0	0	9	0	0	0	0	17	0	0	0	0	0	0
PO-20	Porphyromonas_sp_HOT_275	0	0	0	0	0	0	0	0	0	0	0	0	0	0	0	0	0	0	0	0	0	0	0	0	0	0	0	0	0	0	0	0	0	0	0	0	0	0	0	0	0	0	0	0	0	0	0	0
PO-21	Porphyromonas_sp_HOT_277	0	0	0	0	0	0	0	0	0	0	0	0	0	0	0	0	0	0	0	0	0	0	0	0	0	0	0	0	0	0	0	0	0	0	0	0	0	0	0	0	0	0	0	0	0	0	0	0
PO-22	Porphyromonas_sp_HOT_277	0	0	0	0	0	0	0	0	0	0	0	0	0	0	0	0	0	0	0	0	0	0	0	0	0	0	0	0	0	0	0	0	0	0	0	0	0	0	0	0	0	9	0	0	0	0	0	0
PO-27	Porphyromonas_sp_HOT_284	0	0	0	0	0	0	0	0	0	0	0	0	0	0	0	0	1	0	0	0	0	38	0	0	0	0	0	5	0	0	0	0	0	0	0	0	0	0	0	0	0	0	0	0	0	0	0	0
PO-11	Porphyromonas_sp_HOT_285	0	0	0	0	0	0	0	0	0	0	0	0	0	0	0	0	0	0	0	0	0	0	0	0	0	0	0	0	0	0	0	0	0	0	0	0	0	0	0	0	0	0	0	0	0	0	0	0
PO-26	Porphyromonas_sp_HOT_930	0	0	0	0	0	1	0	0	0	0	0	0	0	0	0	0	0	0	0	0	0	0	0	0	0	0	0	2	0	0	1	0	0	0	0	0	0	0	0	0	0	0	0	0	11	0	0	0
PO-13	Porphyromonas_uenonis	0	0	0	0	0	0	0	0	0	0	0	0	0	0	0	0	0	0	0	0	0	0	0	0	0	0	0	0	0	0	0	0	9	0	0	0	0	0	0	0	0	0	0	0	0	0	0	0
PR-76	Prevotella_aurantiaca	0	0	0	0	0	0	0	0	0	0	0	0	0	0	0	0	0	0	0	0	0	0	0	0	0	0	0	0	0	0	0	0	0	0	0	0	0	0	0	0	0	0	0	0	0	0	0	0
PR-01	Prevotella_baroniae	0	0	0	0	0	0	81	2	7	4	0	0	0	0	0	0	0	0	0	1	0	0	0	0	0	0	0	0	0	0	0	0	0	0	0	1	0	0	0	0	0	0	0	0	0	0	0	0
PR-02	Prevotella_bivia	0	0	0	0	0	0	0	0	0	0	0	0	0	0	0	0	0	0	0	0	0	0	0	0	0	0	0	0	0	0	0	0	0	0	0	0	0	0	0	0	0	0	0	0	0	0	0	0
PR-03	Prevotella_buccae	0	0	0	0	0	0	0	0	0	0	0	1	0	0	0	0	0	0	0	0	0	0	0	0	0	0	0	0	0	0	2	0	0	0	0	0	0	0	0	0	0	0	0	0	0	0	0	0
PR-04	Prevotella_buccalis	0	0	0	0	0	0	0	0	0	0	0	0	0	0	0	0	0	0	0	0	0	0	0	0	0	0	0	0	0	0	0	0	0	0	0	0	0	0	0	0	0	0	0	0	0	0	0	0
PR-05	Prevotella_dentalis	0	0	0	0	0	0	0	0	0	0	0	1	0	0	0	0	0	0	0	0	0	0	0	0	0	0	0	0	0	0	0	0	0	0	0	0	0	0	0	0	0	0	0	0	0	0	0	0
PR-06	Prevotella_denticola	0	4	0	0	2	0	44	10	21	6	0	11	0	0	0	0	4	0	0	3	7	3	0	2	1	1	0	14	1	0	6	2	9	0	21	8	27	2	1	129	352	533	27	0	0	0	0	1
PR-07	Prevotella_enoeca	0	0	0	0	0	0	0	0	0	0	0	0	0	0	0	0	0	0	0	0	0	0	0	0	0	0	0	0	0	0	0	0	0	0	0	0	0	0	0	0	0	0	0	0	0	0	0	0
PR-61	Prevotella_enoeca	0	0	0	0	0	0	0	0	0	0	0	0	0	0	0	0	0	0	0	0	0	0	0	0	0	0	0	0	0	0	0	0	0	0	0	0	0	0	0	0	0	0	0	0	0	0	0	0
PR-08	Prevotella_fusca	0	0	0	0	29	0	0	0	0	0	0	0	0	0	0	0	0	0	0	0	0	0	0	0	0	0	0	0	0	0	0	0	0	0	0	0	0	0	0	0	0	0	0	0	0	0	0	0
PR-62	Prevotella_fusca	0	0	0	0	0	0	0	0	0	0	0	0	0	0	0	0	0	0	0	0	0	0	0	0	0	0	0	0	0	0	0	0	0	0	0	0	0	0	0	0	0	0	0	0	0	0	0	0
PR-63	Prevotella_fusca	0	0	0	0	0	0	0	0	0	0	0	0	0	0	0	0	0	0	0	0	0	0	0	0	0	0	0	0	0	0	0	0	0	0	0	0	0	0	0	0	0	0	0	0	0	0	0	0
PR-09	Prevotella_histicola	0	0	0	0	0	2	449	23	385	380	0	26	1	1	1	0	2	0	19	683	10792	4	0	3	1	33	2	623	201	3	171	127	257	10	676	455	15	5	3	0	6	9	20	1	0	1	2	0
PR-10	Prevotella_intermedia	0	0	0	0	0	0	0	0	0	0	0	0	0	0	0	0	0	0	0	1	0	0	0	0	0	0	0	0	0	0	0	0	0	0	0	0	0	0	0	0	0	0	0	0	0	0	0	0
PR-64	Prevotella_intermedia	0	0	0	0	0	0	0	0	0	0	0	0	0	0	0	0	0	0	0	0	0	0	0	0	0	0	0	0	0	0	0	0	0	0	0	0	0	0	0	0	0	0	0	0	0	0	0	0
PR-65	Prevotella_intermedia	0	0	0	0	0	0	0	0	0	0	0	0	0	0	2	0	0	0	0	12	1	0	1	0	0	0	0	0	0	0	0	0	0	0	0	1	0	0	0	0	0	0	0	0	0	0	0	0
PR-11	Prevotella_loescheii	0	0	0	0	0	0	0	0	0	0	0	0	0	0	0	0	0	0	0	0	0	0	0	0	0	0	0	0	0	0	0	0	0	0	0	0	0	0	0	0	0	0	0	0	0	0	0	0
PR-66	Prevotella_loescheii	0	0	0	0	0	0	0	0	0	0	0	0	0	0	0	0	0	0	0	0	0	0	0	0	0	0	0	0	0	0	0	0	0	0	0	0	0	0	0	0	0	0	0	0	0	0	0	0
PR-77	Prevotella_loescheii	0	0	0	0	0	0	0	0	0	0	0	0	0	0	0	0	0	0	0	0	0	0	0	0	0	0	0	0	0	0	0	0	0	0	0	0	0	0	0	0	0	0	0	0	0	0	0	0
PR-78	Prevotella_maculosa	0	0	0	0	0	0	10	0	5	1	0	41	0	0	0	0	1	0	0	0	2	0	0	0	0	0	0	0	0	0	1	0	0	0	0	0	3	0	0	0	0	0	0	0	0	2	0	0
PR-13	Prevotella_marshii	0	0	0	0	0	0	0	0	0	0	0	0	0	0	0	0	0	0	0	0	0	0	0	0	0	0	0	0	0	0	0	0	0	0	0	0	0	0	0	0	0	0	0	0	0	0	0	0
PR-68	Prevotella_marshii	0	0	0	0	0	0	0	0	0	0	0	0	0	0	0	0	0	0	0	0	0	0	0	0	0	0	0	0	0	0	4	1	0	0	0	0	0	0	0	0	0	0	0	0	0	0	0	0
PR-14	Prevotella_melaninogenica	26	505	817	282	3987	2567	1876	455	3038	3429	3549	120	12945	18151	126	41	2175	363	76	2061	10495	1255	288	10136	4078	131	56	3696	2018	0	0	0	3625	54	3719	2435	52	3349	4292	2	5	6	20	1504	1107	8323	11874	53
PR-15	Prevotella_micans	0	0	0	0	0	0	0	0	0	0	0	53	0	0	0	0	0	0	0	0	0	0	0	0	0	0	0	0	0	0	0	0	0	0	0	0	0	0	0	0	0	0	0	0	0	0	0	0
PR-69	Prevotella_micans	0	0	0	0	0	0	0	0	0	0	0	0	0	0	0	0	0	0	0	0	0	0	0	0	0	0	0	0	0	0	0	0	0	0	0	0	0	0	0	0	0	0	0	0	0	0	0	0
PR-16	Prevotella_multiformis	0	0	0	0	0	0	0	0	0	0	0	0	0	0	0	0	0	0	0	0	0	0	0	0	0	0	0	0	0	0	0	0	0	0	0	0	0	0	0	0	0	0	0	0	0	0	0	0
PR-17	Prevotella_multisaccharivorax	0	0	0	0	0	0	0	0	0	0	0	0	0	0	0	0	0	0	0	0	0	0	0	0	0	0	0	0	0	0	0	0	0	0	0	0	0	0	0	0	0	0	0	0	0	0	0	0
PR-79	Prevotella_nanceiensis	1	24	63	0	63	56	379	6	260	550	493	5	269	130	0	0	6	0	0	3	0	0	0	16	58	1	11	178	98	0	0	0	0	0	0	0	0	0	0	0	0	0	0	1	0	0	1	24
PR-18	Prevotella_nigrescens	0	4	5	0	6	0	76	16	73	6	0	0	0	1	7	2	5	0	0	9	4	45	0	13	0	0	0	0	0	0	39	0	33	0	20	9	29	0	0	0	0	0	0	0	0	0	2	0
PR-19	Prevotella_oralis	0	0	0	0	0	0	50	27	4	0	0	2	1	0	0	0	0	0	0	0	1	0	0	0	0	0	0	0	0	0	0	0	0	0	0	0	4	9	0	0	0	0	0	0	0	0	0	0
PR-20	Prevotella_oris	0	4	1	0	12	1	109	96	32	16	0	61	0	0	0	6	14	0	10	3	0	35	1	7	0	3	6	19	1	31	53	1	31	7	11	5	23	122	0	0	0	0	0	9	0	0	0	0
PR-21	Prevotella_oulorum	3	8	0	0	2	0	25	143	19	9	0	14	0	0	0	0	1	0	0	0	0	8	0	12	1	0	1	11	0	0	0	0	0	0	0	0	188	0	1	170	569	271	38	0	0	1	1	0
PR-22	Prevotella_pallens	0	58	14	0	0	0	0	2	0	0	0	0	0	0	5	0	14	2	1	11	47	684	338	1180	654	0	0	0	0	0	0	1	0	0	0	0	0	22	0	0	1	0	0	52	0	509	252	8
PR-70	Prevotella_pallens	0	0	0	0	0	0	1	0	4	3	1	0	3	1	4	0	36	7	0	1	0	0	0	38	1	10	0	355	45	0	0	0	0	0	1	0	0	1	0	0	0	0	0	0	0	19	3	0
PR-23	Prevotella_pleuritidis	0	0	0	0	0	0	0	1	0	2	0	6	0	0	0	0	0	0	5	3	0	0	0	0	0	0	0	0	0	0	0	0	0	0	0	0	0	0	0	11	84	138	13	0	0	0	0	0
PR-24	Prevotella_saccharolytica	0	0	0	0	0	0	0	0	0	0	0	0	0	0	0	0	0	0	0	0	0	0	0	0	0	0	0	0	0	0	0	0	0	0	0	0	0	0	0	0	0	0	0	0	0	0	0	0
PR-71	Prevotella_saccharolytica	0	1	0	0	1	0	0	2	0	0	0	36	0	0	0	0	1	0	0	0	0	0	0	0	0	0	0	0	0	0	0	0	0	0	0	0	2	0	0	0	0	0	0	0	0	0	0	0
PR-72	Prevotella_saccharolytica	0	0	0	0	0	0	11	3	1	0	0	0	0	0	0	0	0	0	0	0	0	0	0	0	0	0	0	0	0	0	0	0	0	0	0	0	0	0	0	0	0	0	0	0	0	0	0	0
PR-25	Prevotella_salivae	0	36	28	0	27	11	162	52	106	308	125	14	137	289	19	1	122	17	0	277	2472	166	62	1044	329	5	0	271	22	16	122	42	0	0	0	0	56	642	1315	252	35	132	337	177	0	701	667	0
PR-26	Prevotella_scopos	0	0	0	0	0	0	0	0	0	0	0	0	0	0	0	0	0	0	0	0	0	0	0	0	0	0	0	0	0	0	0	0	0	0	0	0	0	0	0	0	0	0	0	0	0	0	0	0
PR-27	Prevotella_shahii	0	0	0	0	0	0	0	0	0	0	0	0	0	0	0	0	0	0	0	0	0	0	0	0	0	0	0	0	0	0	0	0	0	0	0	0	0	0	0	0	0	0	0	0	0	0	0	0
PR-29	Prevotella_sp_HOT_292	0	0	0	0	0	0	0	0	0	0	0	0	0	0	0	0	1	0	0	0	1	0	0	0	0	0	0	4	0	0	1	0	0	0	0	0	0	0	0	0	0	0	0	0	0	0	0	0
PR-30	Prevotella_sp_HOT_293	0	0	0	0	0	0	0	0	0	0	0	0	0	0	0	0	0	0	0	0	0	0	0	0	0	0	0	0	0	0	0	0	0	0	0	0	0	0	0	0	0	0	0	0	0	0	0	0
PR-33	Prevotella_sp_HOT_300	0	0	0	0	0	0	2	0	0	0	0	0	0	0	0	0	1	0	0	0	2	1	0	0	0	1	0	3	0	0	3	0	0	0	5	0	40	0	0	4	6	13	5	0	0	1	0	0
PR-35	Prevotella_sp_HOT_301	0	0	0	0	0	0	0	0	2	0	0	2	0	0	0	0	0	0	0	2	0	0	0	0	0	1	0	0	0	0	0	0	0	0	0	0	6	0	0	0	0	0	0	0	0	0	0	0
PR-36	Prevotella_sp_HOT_304	0	0	0	0	0	0	0	2	1	0	0	2	0	0	0	0	0	0	0	1	3	0	0	0	0	0	0	0	0	0	0	0	0	0	0	0	0	0	0	0	0	0	0	0	0	0	0	0
PR-37	Prevotella_sp_HOT_305	0	0	0	0	2	0	0	0	0	0	0	0	0	0	0	0	4	0	0	2	35	0	0	13	0	0	0	8	0	0	0	0	0	0	0	0	0	0	0	0	0	0	0	0	0	18	6	0
PR-39	Prevotella_sp_HOT_309	0	0	0	0	2	0	1	0	0	0	0	0	0	0	0	0	0	0	0	0	0	0	0	1	0	0	0	2	0	0	0	1	0	0	0	0	0	0	0	0	0	0	0	0	0	3	0	0
PR-41	Prevotella_sp_HOT_315	0	0	0	0	0	0	0	0	0	0	0	0	0	0	0	0	0	0	3	1	2	0	0	0	0	0	0	0	0	0	0	0	0	0	2	0	0	0	0	0	0	0	0	0	0	0	0	0
PR-42	Prevotella_sp_HOT_317	0	0	0	0	0	0	0	0	0	0	0	0	0	0	1	0	0	0	9	2	0	0	0	0	0	0	0	0	0	0	6	0	1	0	3	0	0	0	0	0	0	0	0	0	0	0	1	0
PR-73	Prevotella_sp_HOT_317	0	0	0	0	0	0	0	2	1	0	0	22	0	0	0	0	0	0	0	2	1	0	0	0	0	0	0	0	0	0	6	0	0	0	0	0	0	0	0	0	0	0	0	0	0	0	0	0
PR-74	Prevotella_sp_HOT_317	0	0	0	0	0	0	0	1	4	0	0	0	0	0	0	0	0	0	0	0	0	0	0	0	0	0	0	0	0	0	0	0	0	0	0	0	0	0	0	0	0	0	0	0	0	1	2	0
PR-43	Prevotella_sp_HOT_376	0	1	0	0	0	0	0	0	0	0	0	2	0	0	0	0	0	0	0	0	0	0	0	0	0	0	0	0	0	0	0	0	0	0	0	0	0	0	0	0	0	0	0	0	0	0	0	0
PR-44	Prevotella_sp_HOT_396	0	0	9	0	2	4	0	0	0	0	0	0	0	0	0	0	0	0	0	1	0	0	0	0	0	0	0	0	0	0	0	0	0	0	0	0	0	0	0	0	0	0	0	0	0	0	0	0
PR-45	Prevotella_sp_HOT_443	0	0	0	0	0	0	0	0	0	0	0	0	0	0	0	0	0	0	0	2	12	0	0	2	0	0	0	0	0	0	0	0	1	0	0	0	0	2	4	0	1	2	0	0	0	2	0	0
PR-46	Prevotella_sp_HOT_472	0	0	0	0	0	0	0	1	0	0	0	104	0	0	0	0	0	0	0	0	0	0	0	0	0	0	0	0	0	0	0	0	0	0	0	0	0	0	0	0	0	0	0	0	0	4	1	0
PR-47	Prevotella_sp_HOT_475	0	0	0	0	0	0	6	0	0	0	0	1	0	0	0	0	0	0	0	0	0	0	0	0	0	0	0	0	0	0	0	0	0	0	0	0	0	0	0	0	0	0	0	0	0	0	0	0
PR-48	Prevotella_sp_HOT_515	0	0	0	0	0	0	0	0	0	0	0	0	0	0	0	0	0	0	0	0	0	0	0	0	0	0	0	0	0	0	0	0	0	0	0	0	0	5	0	0	0	0	0	0	0	0	0	0
PR-49	Prevotella_sp_HOT_526	0	0	0	0	0	0	0	8	0	1	0	0	0	0	0	0	0	0	0	0	0	0	0	0	0	0	0	0	0	0	0	0	0	0	0	0	0	0	0	0	0	0	0	0	0	0	0	0
PR-50	Prevotella_sp_HOT_820	0	0	0	0	0	0	0	0	0	0	0	0	0	0	0	0	0	0	0	0	0	0	0	0	0	0	0	0	0	0	0	0	0	0	0	0	0	0	0	0	0	0	0	0	0	0	0	0
PR-80	Prevotella_sp_HOT_942	0	0	0	0	0	0	0	0	0	0	0	0	0	0	0	0	0	0	0	0	0	0	0	0	0	0	0	0	0	0	0	0	0	0	0	0	0	0	0	0	0	0	0	0	0	0	0	0
PR-51	Prevotella_veroralis	0	0	1	0	0	0	2	9	9	2	1	0	3	4	31	1	367	164	0	535	9380	26	0	1	0	0	0	6	0	6	101	43	2	0	1	0	28	9	1	22	0	0	9	0	0	17	9	1
PR-52	Propionibacterium_acidifaciens	0	0	0	0	0	0	0	0	0	0	0	0	0	0	0	0	0	0	0	0	0	0	0	0	0	0	0	0	0	0	0	0	0	0	0	0	0	0	0	0	0	0	0	0	0	0	0	0
PR-53	Propionibacterium_acnes	0	0	0	0	0	0	0	1	0	0	0	0	0	0	0	0	0	0	0	0	0	1	3	0	0	0	2	0	0	0	0	0	0	0	0	0	0	0	0	0	0	0	0	0	0	0	0	0
PR-54	Propionibacterium_avidum	0	0	0	0	0	0	0	0	0	0	0	0	0	0	0	0	0	0	0	0	0	0	0	0	0	0	0	0	0	0	0	0	0	0	0	0	0	0	0	0	0	0	0	0	0	0	0	0
PR-75	Propionibacterium_avidum	0	0	0	0	0	0	0	0	0	0	0	0	0	0	0	0	0	0	0	0	0	0	0	0	0	0	0	0	0	0	0	0	1	1	4	76	0	0	0	0	0	0	0	0	0	0	0	0
PR-55	Propionibacterium_propionicum	0	0	0	0	0	0	0	1	0	0	0	2	0	0	0	0	0	0	0	0	0	0	0	0	0	0	0	0	0	0	0	0	0	0	0	0	0	0	0	0	0	0	0	0	0	0	0	0
PR-56	Propionibacterium_sp_HOT_192	0	0	0	0	0	0	0	0	0	0	0	0	0	0	0	0	0	0	0	0	0	0	0	0	0	0	0	0	0	0	0	0	0	0	0	0	0	0	0	0	0	0	0	0	0	0	0	0
PR-57	Propionibacterium_sp_HOT_193	0	0	0	0	0	0	0	0	0	0	0	0	0	0	0	0	0	0	0	0	0	0	0	0	0	0	0	0	0	0	0	0	0	0	0	0	0	0	0	0	0	0	0	0	0	0	0	0
PR-58	Propionibacterium_sp_HOT_194	2	0	0	0	0	0	0	0	0	0	0	0	0	0	0	0	0	0	0	0	0	0	0	0	0	0	0	0	0	0	0	0	0	0	0	0	0	0	0	0	0	0	0	0	0	0	0	0
PR-59	Propionibacterium_sp_HOT_915	0	0	0	0	0	0	0	0	0	0	0	0	0	0	0	0	0	0	0	0	0	0	0	0	0	0	0	0	0	0	0	0	0	0	0	0	0	0	0	0	0	0	0	0	0	0	0	0
PR-60	Proteus_mirabilis	0	0	0	0	0	0	0	0	0	0	0	0	0	0	0	0	0	0	0	0	0	0	0	0	0	0	0	0	0	0	0	0	0	0	0	0	0	0	0	0	0	0	0	0	0	0	0	0
PS-01	Pseudomonas_aeruginosa	0	0	0	0	0	0	0	0	0	0	0	0	0	0	0	0	0	0	0	0	0	0	0	0	0	0	0	0	0	0	0	0	0	0	0	0	0	0	0	0	0	0	0	0	0	0	0	0
PS-07	Pseudomonas_fluorescens	0	0	0	0	0	0	0	0	0	0	0	0	0	0	0	0	0	0	0	0	0	0	0	0	0	0	0	0	0	0	0	0	6	0	0	0	0	0	0	0	0	0	0	0	0	0	0	0
PS-03	Pseudomonas_otitidis	0	0	0	0	0	0	0	0	0	0	0	0	0	0	0	0	0	0	0	0	0	0	0	0	0	0	0	0	0	0	0	0	0	0	0	0	0	0	0	0	0	0	0	0	0	0	0	0
PS-04	Pseudomonas_sp_HOT_032	0	0	0	0	0	0	0	0	0	0	0	0	0	0	0	0	0	0	0	0	0	0	0	0	0	0	0	0	0	0	0	0	0	0	0	0	0	0	0	0	0	0	0	0	0	0	0	0
PS-06	Pseudoramibacter_alactolyticus	0	3	0	0	0	0	0	11	0	0	0	0	0	0	0	0	0	0	0	0	0	0	0	0	0	0	0	0	0	0	0	0	0	0	0	0	0	32	0	0	0	1	0	0	0	0	0	0
PY-01	Pyramidobacter_piscolens	0	0	0	0	0	0	0	0	0	0	0	0	0	0	0	0	0	0	0	0	0	0	0	0	0	0	0	0	0	0	0	0	0	0	0	0	0	0	0	0	0	0	0	0	0	0	0	0
RO-01	Rothia_aeria	930	128	86	84	60	4	18	57	6	3	0	47	10	10	47	63	42	13	13	4	2	0	0	4	6	0	1	36	7	11	35	27	6	1	19	5	8	2	0	109	0	92	7	15	1	6	18	0
RO-02	Rothia_dentocariosa	731	194	41	681	18	3	279	12884	106	33	0	53	0	0	8464	657	546	91	1168	448	59	1726	227	17	3	85	196	757	69	151	524	50	2745	214	110	65	129	1	9	492	447	563	45	26	149	31	77	39
RO-03	Rothia_mucilaginosa	19	1995	8114	163	6943	7172	965	136	738	2212	922	778	8812	1502	6082	2051	8211	24160	47	1087	997	728	169	578	2623	26	318	4935	11400	1093	4851	18044	736	500	2969	7512	216	4778	3417	3714	20	1887	3400	221	26	1420	13326	11
CL-03	Ruminococcaceae[G-1]_sp_HOT_075	0	2	0	0	0	0	63	9	3	93	0	272	0	0	8	0	3	3	6	1	2	2	12	3	9	3	0	2	1	0	0	0	0	2	0	0	0	0	0	0	0	0	0	0	0	0	0	0
CL-04	Ruminococcaceae[G-2]_sp_HOT_085	0	5	3	0	0	0	8	0	3	19	70	9	30	48	0	0	2	2	0	5	29	8	0	13	9	1	0	13	3	0	0	0	0	3	0	0	0	0	0	0	0	0	0	0	0	0	0	0
CL-05	Ruminococcaceae[G-3]_sp_HOT_366	0	0	0	0	0	0	0	0	0	0	0	0	0	0	0	0	0	0	0	0	0	0	0	0	0	0	0	0	0	0	0	0	0	0	0	0	0	0	0	0	0	0	0	0	0	0	0	0
CL-06	Ruminococcaceae[G-3]_sp_HOT_381	0	0	0	0	0	0	0	0	0	2	0	0	0	0	0	0	0	0	0	0	3	0	0	0	0	0	0	0	0	0	0	0	0	0	0	0	0	0	0	1	1	0	0	0	0	1	0	0
SC-01	Scardovia_inopinata	0	0	0	0	0	0	0	0	0	0	0	0	0	0	0	0	0	0	0	0	0	0	0	0	0	0	0	0	0	0	0	0	0	0	0	0	0	0	0	0	0	0	0	0	0	0	0	0
SC-02	Scardovia_wiggsiae	0	0	0	0	0	0	3	14	8	0	37	10	106	0	3	0	11	0	0	0	0	0	0	0	0	0	0	1	0	0	1	0	3	0	5	0	64	0	0	20	190	25	0	1	0	0	2	0
SC-03	Schlegelella_aquatica	0	0	0	0	0	0	0	1	0	0	0	0	0	0	0	0	0	0	0	0	0	0	0	0	0	0	0	0	0	0	0	0	0	0	0	0	0	0	0	0	0	0	0	0	0	0	0	0
LE-01	Schlegelella_thermodepolymerans	0	0	0	0	0	0	0	0	0	0	0	0	0	0	0	0	0	0	0	0	0	0	0	0	0	0	0	0	0	0	0	0	0	0	0	0	0	0	0	0	0	0	0	0	0	0	0	0
SE-34	Selenomonas_artemidis	0	0	0	3	0	0	0	0	0	0	0	2	0	0	0	0	0	0	0	0	0	0	0	0	0	0	0	0	0	0	0	0	0	0	0	0	0	0	1	0	0	0	0	0	0	0	0	0
SE-22	Selenomonas_dianae	0	0	0	0	0	0	16	21	0	29	0	4	0	0	0	0	0	0	8	0	1	0	0	1	0	0	0	0	0	0	0	0	0	0	0	0	0	0	0	48	111	27	6	0	0	0	0	0
SE-35	Selenomonas_flueggei	0	0	1	0	0	0	9	0	0	0	0	0	2	2	0	0	0	0	0	0	0	0	0	0	0	2	0	0	0	0	0	0	0	0	0	0	97	4	2	0	4	0	0	0	0	0	0	0
SE-36	Selenomonas_flueggei	0	2	0	0	0	0	8	1	2	4	0	0	0	0	0	0	0	0	0	0	0	0	0	1	0	0	0	0	0	0	0	0	0	0	0	0	0	0	0	0	10	3	0	0	0	0	0	0
SE-04	Selenomonas_noxia	4	3	9	0	0	0	21	15	1	22	284	44	13	0	9	0	0	0	0	0	0	6	0	0	1	0	0	0	0	0	0	0	0	1	0	0	8	0	0	90	541	46	7	66	2135	17	185	0
SE-05	Selenomonas_noxia	0	0	0	7	0	1	0	9	0	0	0	19	0	0	4	0	0	1	83	2	0	21	0	0	0	0	0	2	0	6	3	1	13	0	0	3	6	10	0	0	0	0	0	0	0	0	2	0
SE-37	Selenomonas_sp_HOT_126	0	0	0	0	0	0	32	1	1	4	1	56	0	0	0	0	0	0	0	0	0	0	0	0	0	0	0	0	0	0	0	0	0	0	0	0	0	0	0	2	0	1	0	0	0	0	0	0
SE-06	Selenomonas_sp_HOT_133	0	0	0	0	0	0	0	0	0	1	0	0	0	0	0	0	0	0	0	0	0	0	0	0	0	0	0	0	0	0	0	0	0	0	0	0	0	0	0	0	0	0	0	0	1	0	0	0
SE-24	Selenomonas_sp_HOT_133	0	0	0	0	0	0	0	0	0	0	0	0	0	0	0	0	0	0	0	0	0	0	0	0	0	0	0	0	0	0	0	0	0	0	0	0	0	0	0	0	0	0	0	0	0	0	0	0
SE-07	Selenomonas_sp_HOT_134	0	0	0	0	0	0	0	0	0	0	0	0	0	0	0	0	0	0	0	0	0	0	0	0	0	0	0	0	0	0	0	0	0	0	0	0	0	0	0	0	0	0	0	0	0	0	0	0
SE-25	Selenomonas_sp_HOT_134	0	0	3	0	0	0	18	4	0	7	0	2	0	0	1	0	0	0	0	0	0	0	0	0	0	0	0	0	0	0	0	0	7	0	0	0	3	0	0	0	0	0	0	0	1	0	0	0
SE-26	Selenomonas_sp_HOT_134	0	0	0	0	0	0	131	5	5	18	0	3	0	0	4	0	0	2	4	0	0	0	0	0	0	0	0	0	0	0	0	0	0	0	0	0	16	0	0	0	0	0	0	0	0	0	0	0
SE-08	Selenomonas_sp_HOT_136	0	2	14	0	2	6	0	0	0	6	6	0	0	1	0	0	7	20	0	1	7	8	13	5	4	0	1	0	0	0	0	1	0	0	0	0	0	0	0	7	84	6	7	0	0	0	1	0
SE-27	Selenomonas_sp_HOT_136	0	0	0	0	0	0	0	0	0	0	0	0	0	0	0	0	0	0	0	0	0	0	0	0	0	0	0	0	0	0	0	0	0	0	0	0	0	0	0	0	0	0	0	0	0	0	0	0
SE-09	Selenomonas_sp_HOT_137	0	0	0	0	0	0	0	0	0	0	0	0	0	0	0	0	0	0	1	0	0	7	0	0	0	0	0	0	0	0	0	0	0	0	0	0	0	0	0	0	0	0	0	0	0	0	0	0
SE-28	Selenomonas_sp_HOT_137	0	0	0	0	0	0	51	106	3	33	0	0	0	0	0	0	0	0	0	0	0	0	1	0	0	0	6	0	0	0	0	0	0	0	0	0	0	0	0	161	180	61	9	0	127	0	6	0
SE-29	Selenomonas_sp_HOT_137	0	0	0	0	0	0	0	0	0	0	0	0	0	0	0	0	0	0	0	0	0	0	0	0	0	0	0	0	0	0	0	0	0	0	0	0	0	0	0	0	0	0	0	0	0	0	0	0
SE-38	Selenomonas_sp_HOT_146	0	0	0	0	0	0	0	0	0	0	0	245	0	0	0	0	0	0	0	0	0	0	0	0	0	0	0	0	0	0	0	0	0	0	0	0	0	0	0	74	38	25	5	0	0	0	0	0
SE-39	Selenomonas_sp_HOT_149	0	0	0	0	0	0	0	0	0	0	0	0	0	0	0	0	0	0	0	0	0	0	0	0	0	0	0	0	0	0	0	0	0	0	0	0	0	0	0	0	0	0	0	0	0	0	0	0
SE-14	Selenomonas_sp_HOT_388	0	0	0	0	0	0	0	0	0	0	0	0	0	0	0	0	0	0	0	0	0	0	0	0	0	0	0	0	0	0	0	0	0	0	0	0	0	0	0	0	0	0	0	0	0	0	0	0
SE-15	Selenomonas_sp_HOT_442	0	0	0	0	0	0	0	0	0	0	0	0	0	0	0	0	0	0	0	0	0	0	0	0	0	0	2	0	0	0	0	0	0	3	0	0	0	0	0	0	0	0	0	0	0	0	0	0
SE-16	Selenomonas_sp_HOT_478	0	3	0	0	0	0	4	0	1	6	0	0	0	0	0	0	3	3	0	0	0	0	0	0	0	0	0	0	0	0	0	0	1	0	0	0	0	0	0	0	0	0	0	0	0	2	5	0
SE-30	Selenomonas_sp_HOT_478	0	0	0	0	0	0	0	0	0	0	1	0	0	2	0	0	0	0	0	0	0	0	0	0	0	0	0	0	0	0	0	0	0	0	0	0	0	0	0	0	0	0	0	0	0	0	0	0
SE-17	Selenomonas_sp_HOT_501	0	0	0	0	0	0	0	0	0	0	0	0	0	0	0	0	0	0	0	0	0	0	0	0	0	0	0	0	0	0	0	0	0	0	0	0	0	0	0	0	0	0	0	0	0	0	0	0
SE-40	Selenomonas_sp_HOT_920	0	0	0	0	0	0	0	0	0	0	0	0	0	0	0	0	0	0	0	0	0	0	0	0	0	0	0	0	0	0	0	0	0	0	0	0	0	0	0	0	0	0	0	0	0	0	0	0
SE-41	Selenomonas_sp_HOT_936	0	0	0	0	0	0	0	0	0	0	0	0	0	0	0	0	0	0	0	0	0	0	0	0	0	0	0	0	0	0	0	0	0	0	0	0	0	0	0	0	0	0	0	0	0	0	0	0
SE-42	Selenomonas_sp_HOT_937	0	0	0	0	0	0	0	0	0	0	0	0	0	0	0	0	0	0	0	0	0	0	0	0	0	0	0	0	0	0	0	0	0	0	0	0	0	0	0	0	0	0	0	0	0	0	0	0
SE-18	Selenomonas_sputigena	13	5	248	0	0	7	0	0	0	0	0	4	0	0	0	0	0	0	19	1	0	18	0	1	0	0	0	0	0	0	0	0	0	0	0	0	30	0	4	0	0	0	0	3	14	3	31	3
SE-19	Selenomonas_sputigena	1	3	28	0	0	0	13	0	3	13	0	3	0	0	0	0	0	1	0	0	1	0	0	2	0	1	0	1	1	0	0	0	0	0	0	0	16	0	0	0	0	0	0	0	0	0	0	0
SE-31	Selenomonas_sputigena	0	0	0	0	0	0	0	0	0	0	0	0	0	0	0	0	0	0	0	0	0	0	0	0	0	0	0	0	0	0	0	0	0	0	0	0	0	0	0	0	0	0	0	0	0	0	0	0
SE-32	Selenomonas_sputigena	0	0	0	0	0	0	0	0	0	0	0	3	0	0	5	0	0	0	0	0	0	0	0	0	0	0	0	0	0	0	0	0	0	0	0	0	0	0	0	0	0	0	0	0	0	0	0	0
SE-33	Selenomonas_sputigena	0	0	0	0	0	0	7	0	1	1	0	0	0	0	0	0	0	0	0	0	0	0	0	0	0	0	0	0	0	0	0	0	0	0	0	0	0	0	0	0	0	0	0	0	0	0	0	0
SH-01	Shuttleworthia_satelles	0	0	0	0	0	0	1	24	1	0	0	1	0	0	6	0	3	0	0	0	0	0	0	0	0	2	0	4	0	0	0	0	0	0	4	0	44	17	16	0	0	0	0	0	0	0	0	0
SI-01	Simonsiella_muelleri	0	0	0	0	0	0	0	0	0	0	0	0	0	0	0	0	0	0	0	0	0	0	0	0	0	0	0	0	0	0	0	0	0	0	0	0	0	0	0	0	0	0	0	0	0	0	0	0
SL-01	Slackia_exigua	0	0	0	0	0	0	0	1	0	0	0	2	0	1	0	0	0	0	0	0	0	0	0	1	0	0	0	0	0	0	0	0	0	0	0	0	0	2	1	0	0	0	0	0	0	0	0	0
SN-01	Sneathia_amnii	0	0	0	0	0	0	0	0	0	0	0	0	0	0	0	0	0	0	0	0	0	0	0	0	0	0	0	0	0	0	0	0	0	0	0	0	0	0	0	0	0	0	0	0	0	0	0	0
SN-02	Sneathia_sanguinegens	0	0	0	0	0	0	0	0	0	0	0	0	0	0	0	0	0	0	0	0	0	0	0	0	0	0	0	0	0	0	0	0	0	0	0	0	0	0	0	0	0	0	0	0	0	0	0	0
SO-01	Solobacterium_moorei	0	4	13	0	23	71	222	67	54	229	47	25	98	45	10	0	48	13	0	108	418	63	52	100	114	9	0	140	17	8	10	1	254	22	184	330	80	1181	2140	0	0	0	0	28	4	83	154	4
SR-01	SR1[G-1]_sp_HOT_345	0	0	0	0	0	5	0	0	0	0	0	0	0	0	0	1	0	0	0	0	1	0	0	0	0	0	0	0	0	0	0	0	0	0	0	0	0	0	0	0	0	0	0	0	0	0	0	0
SR-02	SR1[G-1]_sp_HOT_874	0	0	0	0	0	0	0	0	0	0	0	0	0	0	1	0	0	0	0	0	0	7	0	0	0	0	0	0	0	0	0	0	0	0	0	0	0	0	0	0	0	0	0	0	5	0	0	0
SR-03	SR1[G-1]_sp_HOT_875	0	0	0	0	0	0	0	0	0	0	0	0	0	0	0	0	0	0	0	0	0	0	0	0	0	0	0	0	0	0	0	0	0	0	0	0	0	0	0	0	0	0	0	0	0	0	0	0
ST-03	Stenotrophomonas_maltophilia	0	0	0	0	0	0	0	0	0	0	0	0	0	0	0	0	0	0	0	0	0	0	0	0	0	0	1	0	0	0	0	0	0	33	0	0	0	0	0	0	0	0	0	0	0	0	0	0
ST-29	Stenotrophomonas_maltophilia	0	0	0	14	0	0	0	0	0	0	0	0	0	0	0	0	0	0	0	0	0	0	5	0	0	0	0	0	0	0	0	0	0	73	0	0	0	0	0	0	0	0	0	0	0	0	0	0
ST-30	Stomatobaculum_longum	0	24	90	1	0	1	108	121	73	239	0	1	0	0	96	18	404	607	41	22	1267	177	82	63	61	40	10	74	275	0	1	0	116	6	12	33	145	52	1086	0	0	0	58	102	12	167	710	0
ST-05	Stomatobaculum_sp_HOT_097	0	0	0	64	126	234	17	10	12	58	99	25	735	1176	0	26	10	3	11	50	588	0	0	7	8	1	0	0	0	0	0	0	26	0	3	22	0	0	0	0	0	1	20	0	0	0	0	14
ST-06	Stomatobaculum_sp_HOT_373	0	0	0	0	0	0	0	0	0	0	0	0	0	0	0	0	0	0	0	0	0	0	0	0	0	0	0	0	0	0	0	0	0	0	0	1	0	0	0	0	0	0	0	0	0	0	0	0
ST-07	Stomatobaculum_sp_HOT_910	0	0	0	0	0	0	0	3	6	1	0	1	0	0	0	0	0	2	1	0	4	0	0	0	0	0	0	0	0	0	0	0	1	0	0	0	0	0	0	0	0	0	0	0	1	0	0	0
ST-08	Streptococcus_agalactiae	0	0	0	0	0	0	0	0	0	0	0	0	0	0	0	0	0	0	0	0	0	0	0	0	0	0	0	0	0	0	0	0	0	0	0	0	0	0	0	0	0	0	0	0	0	0	0	0
ST-09	Streptococcus_anginosus	1	1	0	0	0	0	53	266	18	6	1	61	0	1	0	19	2	3	5	6	7	170	2	4	0	1	0	1	1	1	19	2	1	0	0	0	28	195	179	12	1060	6	0	10	274	11	27	1
ST-10	Streptococcus_constellatus	1	4	0	0	0	0	474	128	20	1	1	18	0	0	1	0	0	1	25	11	8	8	0	8	4	0	1	0	0	134	190	39	0	1	0	0	2	0	0	290	886	482	48	0	0	2	0	0
ST-12	Streptococcus_downei	0	0	0	0	0	0	0	0	0	0	0	0	0	0	0	0	0	0	0	0	0	0	0	0	0	0	0	0	0	0	0	0	0	0	0	0	0	0	0	0	0	0	0	0	0	0	0	0
ST-14	Streptococcus_intermedius	0	4	8	0	0	0	4	1	7	0	0	658	0	0	0	0	0	0	74	40	2	13	7	6	0	1	1	22	0	7	45	8	58	9	34	3	0	0	0	0	3	4	0	3	0	3	13	0
ST-15	Streptococcus_mutans	77	33	23	4	0	1	54	58	58	2	5754	159	796	5	36	154	64	6	74	15	28	4	37	4	3	3	2	28	8	11	36	3	10	17	8	4	435	11	3	2	5	1	3	1	1	6	20	1
ST-18	Streptococcus_pyogenes	0	0	0	0	0	0	0	0	0	0	0	0	0	0	0	0	0	0	0	0	0	0	0	0	0	0	0	0	0	0	0	0	0	0	0	0	0	0	0	0	0	0	0	0	0	0	0	0
ST-20	Streptococcus_sanguinis	5981	175	71	13433	515	61	131	4183	91	23	371	371	63	5	302	393	151	21	4205	840	200	3814	6815	76	15	50	55	233	16	105	432	70	180	59	27	10	78	26	14	2030	1120	1072	197	72	4174	246	228	47
ST-21	Streptococcus_sobrinus	0	0	0	0	0	0	0	0	0	0	0	5	0	0	2	0	0	0	0	1	0	0	0	0	0	0	0	0	0	0	0	0	0	18	0	0	0	0	0	29	118	0	0	0	2	0	0	0
SY-01	Syntrophomonadaceae[VIII][G-1]_sp_HOT_435	0	0	0	0	0	0	0	0	0	0	0	0	0	0	0	0	0	0	0	0	0	0	0	0	0	0	0	0	0	0	0	0	0	0	0	0	0	0	0	0	0	0	0	0	0	0	0	0
TA-01	Tannerella_forsythia	0	0	0	0	3	0	3	0	3	6	0	19	0	0	286	5	35	27	0	1	0	3	0	0	1	0	0	0	0	0	15	0	0	0	0	0	29	13	0	11	0	0	0	3	0	0	0	0
TA-02	Tannerella_sp_HOT_286	7	12	2	0	0	0	102	62	5	25	0	42	0	0	19	0	0	1	1	1	0	0	0	2	0	0	0	1	0	0	0	2	0	25	0	3	18	3	14	0	0	0	0	2	108	1	51	0
TA-08	Tannerella_sp_HOT_808	0	0	0	0	0	0	0	0	1	0	0	29	0	0	0	0	0	0	0	0	0	9	0	0	0	0	0	0	0	0	13	1	0	0	0	0	49	0	0	0	0	0	0	0	0	0	0	0
TA-04	Tannerella_sp_HOT_916	0	0	0	0	0	0	0	0	0	0	0	15	0	0	0	0	0	0	0	0	0	0	0	0	0	0	0	0	0	0	0	0	0	0	0	0	0	0	0	0	0	0	0	0	0	0	0	0
TA-05	Tannerella_sp_HOT_916	0	0	0	0	0	0	0	0	8	0	0	0	0	0	0	1	0	0	0	0	0	0	0	0	0	0	0	0	0	0	0	0	0	0	0	0	0	0	0	0	0	0	0	0	0	0	0	0
TA-06	Tannerella_sp_HOT_916	0	0	0	0	0	0	0	0	0	0	0	0	0	0	0	0	0	0	0	0	0	0	0	0	0	0	0	0	0	0	0	0	0	0	0	0	0	0	0	0	0	0	0	0	0	0	0	0
TM-01	TM7[G-1]_sp_HOT_346	1	0	6	0	0	4	202	83	5	15	0	42	0	1	31	2	3	18	74	2	0	0	0	0	0	3	0	1	0	8	1	4	0	0	0	0	160	15	2	123	2386	37	27	4	83	0	81	0
TM-02	TM7[G-1]_sp_HOT_347	6	0	0	0	0	0	2	1833	4	0	438	373	222	1	0	0	0	0	1215	19	4	11	1	0	0	0	0	0	0	0	1	0	4	1	3	2	0	4	2	316	5451	134	55	0	268	0	0	0
TM-03	TM7[G-1]_sp_HOT_348	0	0	0	0	0	0	0	0	0	0	0	1	0	0	0	0	0	0	3	16	2	0	0	0	0	0	0	0	0	0	1	0	0	0	0	0	0	0	0	0	0	0	0	0	0	0	0	0
TM-13	TM7[G-1]_sp_HOT_348	3	4	1	0	0	1	0	29	0	6	0	42	0	0	13	0	0	0	0	0	0	1	0	0	1	0	0	1	0	0	0	0	0	0	0	0	0	0	0	0	1	0	0	25	0	3	22	0
TM-04	TM7[G-1]_sp_HOT_349	0	0	0	0	0	1	2	0	0	0	0	19	0	0	0	4	0	0	10	3	2	0	2	0	1	0	0	3	0	0	0	2	0	0	0	0	136	6	0	1099	1533	58	192	0	19	0	41	0
TM-05	TM7[G-1]_sp_HOT_352	0	0	0	0	0	0	37	0	15	468	0	0	0	0	0	0	1	5	0	170	1790	130	6	110	356	0	0	18	22	0	0	0	0	0	0	0	6	82	599	0	1	0	0	179	0	219	2079	45
TM-07	TM7[G-1]_sp_HOT_488	0	0	0	0	0	0	0	0	0	0	0	0	0	0	0	0	0	0	0	0	1	0	0	0	0	0	0	0	0	0	0	0	0	0	0	0	0	0	0	0	0	0	0	0	0	0	0	0
TM-14	TM7[G-1]_sp_HOT_952	0	0	0	0	0	0	6	62	0	1	107	12	2	0	0	0	1	0	7	0	0	0	20	0	0	8	0	0	0	0	0	0	0	0	0	0	8	0	13	0	0	0	0	0	129	0	0	0
TM-08	TM7[G-2]_sp_HOT_350	0	0	0	0	0	0	0	0	0	0	0	1	0	0	1	0	0	0	13	1	1	0	0	0	0	0	0	0	0	0	0	0	0	0	0	0	40	0	0	0	0	0	0	0	0	0	0	0
TM-09	TM7[G-3]_sp_HOT_351	0	0	0	0	0	0	2	0	0	38	0	0	0	0	1	0	0	6	0	0	12	93	0	4	36	0	0	0	0	0	0	0	0	0	0	4	26	0	1	0	0	0	0	16	0	5	231	4
TM-10	TM7[G-4]_sp_HOT_355	0	0	0	0	0	0	0	0	0	0	0	0	0	0	0	0	0	0	0	0	0	0	0	0	0	0	0	0	0	0	0	0	0	0	0	0	0	0	0	0	3	0	0	0	0	0	0	0
TM-15	TM7[G-5]_sp_HOT_356	0	0	0	0	0	0	31	9	5	6	0	22	0	0	0	0	0	0	40	0	1	0	0	0	7	3	0	0	0	2	0	0	0	0	0	5	224	2	1	0	0	0	0	3	22	0	0	0
TM-16	TM7[G-6]_sp_HOT_870	0	0	0	0	0	0	0	0	0	0	57	0	58	97	0	0	5	0	0	1	4	0	0	0	2	0	0	0	0	0	0	0	0	34	0	0	0	0	0	0	1	0	0	0	0	0	9	0
TR-01	Treponema_amylovorum	0	0	0	0	0	0	0	0	0	0	0	0	0	0	0	0	0	0	0	0	0	0	0	0	0	0	0	0	0	0	0	0	0	0	0	0	0	0	0	51	0	1	0	0	0	0	0	0
TR-02	Treponema_denticola	0	0	0	0	1	0	0	4	2	0	0	11	0	0	59	8	21	2	0	0	0	0	0	0	0	0	0	0	0	0	3	0	0	0	0	0	0	65	2	0	0	0	0	0	0	0	5	0
TR-03	Treponema_denticola	0	0	0	0	0	0	6	7	1	0	0	7	0	0	3	0	0	0	0	0	0	0	0	0	1	0	0	0	0	0	0	0	0	0	0	0	0	0	0	0	0	0	0	0	0	1	0	0
TR-04	Treponema_lecithinolyticum	0	0	0	0	0	0	27	7	3	0	0	7	0	0	0	0	0	0	7	0	0	0	0	0	0	0	0	0	0	0	0	0	0	0	0	0	0	0	0	7	0	11	1	0	49	1	5	0
TR-05	Treponema_maltophilum	0	0	0	0	0	0	12	0	2	0	0	113	0	0	1	0	3	0	0	0	0	0	0	0	0	1	0	0	0	0	0	0	0	0	0	0	0	2	0	0	0	1	7	0	6	0	0	0
TR-06	Treponema_pallidum	0	0	0	0	0	0	0	0	0	0	0	0	0	0	0	0	0	0	0	0	0	0	0	0	0	0	0	0	0	0	0	0	0	0	0	0	0	0	0	0	0	0	0	0	0	0	0	0
TR-07	Treponema_parvum	0	0	0	0	0	0	14	0	0	0	0	0	0	0	0	0	0	0	0	0	0	0	0	0	0	0	0	0	0	0	0	0	0	0	0	0	0	1	0	0	0	0	0	0	0	0	0	0
TR-08	Treponema_pectinovorum	0	0	0	0	0	0	0	0	0	0	0	0	0	0	0	0	0	0	0	0	0	0	0	0	0	0	0	0	0	0	0	0	0	0	0	0	0	0	0	0	0	0	0	0	0	0	5	0
TR-55	Treponema_putidum	0	0	0	0	0	0	0	0	0	0	0	0	0	0	0	0	0	0	0	0	0	0	0	0	0	0	0	0	0	0	0	0	0	0	0	0	0	0	0	0	0	0	0	0	0	0	0	0
TR-51	Treponema_socranskii	0	0	0	0	1	0	0	0	0	0	0	0	0	0	0	1	0	0	0	0	0	0	0	0	0	0	0	0	0	0	0	0	0	0	0	0	0	0	0	0	0	0	0	0	0	0	0	0
TR-56	Treponema_socranskii	0	0	0	0	0	0	10	0	0	0	0	64	0	0	2	2	3	0	0	0	0	3	0	0	0	0	1	0	0	0	7	0	0	0	0	0	19	3	0	2	73	16	10	1	0	0	1	0
TR-11	Treponema_socranskii_subsp_paredis	0	0	0	0	0	0	0	0	0	0	0	6	0	0	0	0	0	0	0	0	0	0	0	0	0	0	0	0	0	0	0	0	0	0	0	0	0	0	0	6	1	1	0	0	3	0	0	0
TR-10	Treponema_socranskii_subsp_socranskii	0	0	0	0	0	0	0	0	0	0	0	0	0	0	0	0	0	0	0	0	0	0	0	0	0	0	0	0	0	0	2	0	0	0	0	0	0	0	0	0	0	0	0	0	0	0	0	0
TR-50	Treponema_socranskii_subsp_socranskii	0	0	0	0	0	0	1	1	0	0	0	5	0	0	0	0	0	0	1	0	0	0	0	0	0	0	0	0	0	0	0	0	0	0	0	0	1	0	0	0	0	4	0	0	0	0	0	0
TR-12	Treponema_sp_HOT_226	0	0	0	0	0	0	0	0	0	0	0	0	0	0	0	0	0	0	0	0	0	0	0	0	0	0	0	0	0	0	0	0	0	0	0	0	0	0	0	0	0	0	0	0	0	0	0	0
TR-13	Treponema_sp_HOT_227	0	0	0	0	0	0	0	0	0	0	0	0	0	0	0	0	0	0	0	0	0	0	0	0	0	0	0	0	0	0	0	0	0	0	0	0	0	0	0	0	0	0	0	0	0	0	0	0
TR-14	Treponema_sp_HOT_228	0	0	0	0	0	0	0	0	0	0	0	0	0	0	0	0	0	0	0	0	0	0	0	0	0	0	0	0	0	0	0	0	0	0	0	0	0	0	0	0	0	0	0	0	0	0	0	0
TR-52	Treponema_sp_HOT_228	0	0	0	0	0	0	0	0	0	0	0	0	0	0	0	0	0	0	0	0	0	0	0	0	0	0	0	0	0	0	0	0	0	0	0	0	0	0	0	0	0	0	0	0	0	0	0	0
TR-15	Treponema_sp_HOT_230	0	0	0	0	0	0	0	0	0	0	0	0	0	0	0	0	0	0	0	0	0	0	0	0	0	0	0	0	0	0	0	0	0	0	0	0	0	0	0	0	0	0	0	0	0	0	0	0
TR-57	Treponema_sp_HOT_231	0	0	0	0	0	0	14	0	2	0	0	42	0	0	4	1	0	0	0	0	0	0	0	0	0	0	0	0	0	3	18	1	0	0	0	0	0	0	0	85	16	33	7	0	1	0	1	0
TR-17	Treponema_sp_HOT_232	0	0	0	0	0	0	0	0	0	0	0	0	0	0	0	0	0	0	0	0	0	0	0	0	0	0	0	0	0	0	0	0	0	0	0	0	0	0	0	0	0	0	0	0	0	0	0	0
TR-18	Treponema_sp_HOT_234	0	0	0	0	0	0	0	0	0	0	0	0	0	0	0	0	0	0	0	0	0	0	0	0	0	0	0	0	0	0	0	0	0	0	0	0	0	0	0	0	0	0	0	0	0	0	0	0
TR-19	Treponema_sp_HOT_235	0	0	0	0	0	0	0	0	0	0	0	0	0	0	0	0	0	0	0	0	0	0	0	0	0	0	0	0	0	0	0	0	0	0	0	0	0	0	0	0	0	0	0	0	0	0	0	0
TR-20	Treponema_sp_HOT_236	0	0	0	0	0	0	0	0	0	0	0	0	0	0	0	0	0	0	0	0	0	0	0	0	0	0	0	0	0	1	0	0	0	0	0	0	0	0	0	0	0	0	0	0	0	0	0	0
TR-58	Treponema_sp_HOT_237	0	0	0	0	0	0	122	7	1	0	0	2	0	0	0	0	0	0	0	1	0	0	0	0	0	2	0	0	0	0	0	0	0	0	0	0	0	0	0	0	0	0	0	0	0	0	0	0
TR-59	Treponema_sp_HOT_237	0	0	0	0	0	0	0	0	0	0	0	0	0	0	0	0	0	0	0	0	0	0	0	0	0	1	0	0	0	0	0	0	0	0	0	0	0	0	0	0	0	0	0	0	0	0	0	0
TR-21	Treponema_sp_HOT_238	0	0	0	0	0	0	0	0	0	0	0	0	0	0	0	0	0	0	0	0	0	0	0	0	0	0	0	0	0	0	0	0	0	0	0	0	0	0	0	0	0	0	0	0	0	0	0	0
TR-22	Treponema_sp_HOT_239	0	0	0	0	0	0	0	0	0	0	0	0	0	0	0	0	0	0	0	0	0	0	0	0	0	0	0	0	0	0	0	0	0	0	0	0	0	0	0	0	0	0	0	0	0	0	0	0
TR-23	Treponema_sp_HOT_242	0	0	0	0	0	0	0	0	0	0	0	0	0	0	0	0	0	0	0	0	0	0	0	0	0	0	0	0	0	0	0	0	0	0	0	0	0	0	0	0	0	0	0	0	0	0	0	0
TR-24	Treponema_sp_HOT_246	0	0	0	0	0	0	0	0	0	0	0	0	0	0	0	0	0	0	0	0	0	0	0	0	0	0	0	0	0	0	0	0	0	0	0	0	0	0	0	0	0	0	0	0	0	0	0	0
TR-60	Treponema_sp_HOT_247	0	0	0	0	0	0	16	0	2	0	0	10	0	0	0	0	0	0	0	0	0	0	0	0	0	0	0	0	0	0	0	0	0	0	0	0	0	0	0	0	0	9	0	0	0	0	0	0
TR-26	Treponema_sp_HOT_249	0	0	0	0	0	0	0	0	0	0	0	0	0	0	0	0	0	0	0	0	0	0	0	0	0	0	0	0	0	0	0	0	0	0	0	0	0	0	0	0	0	0	0	0	0	0	0	0
TR-27	Treponema_sp_HOT_250	0	0	0	0	0	0	0	0	0	0	0	0	0	0	0	0	0	0	0	0	0	0	0	0	0	0	0	0	0	0	0	0	0	0	0	0	0	0	0	0	0	0	0	0	0	0	0	0
TR-28	Treponema_sp_HOT_252	0	0	0	0	0	0	0	0	0	0	0	0	0	0	0	0	0	0	0	0	0	0	0	0	0	0	0	0	0	0	0	0	0	0	0	0	0	0	0	0	0	0	0	0	0	0	0	0
TR-29	Treponema_sp_HOT_253	0	0	0	0	0	0	0	0	0	0	0	0	0	0	0	0	0	0	0	0	0	0	0	0	0	0	0	0	0	0	0	0	0	0	0	0	0	0	0	0	0	0	0	0	0	0	0	0
TR-30	Treponema_sp_HOT_254	0	0	0	0	0	0	0	0	0	0	0	0	0	0	0	0	0	0	0	1	0	0	0	0	0	0	0	0	0	0	0	0	0	0	0	0	0	0	0	0	0	0	0	0	0	0	0	0
TR-32	Treponema_sp_HOT_256	0	0	0	0	0	0	0	0	0	0	0	0	0	0	0	0	0	0	0	0	0	0	0	0	0	0	0	0	0	0	0	0	0	0	0	0	0	0	0	0	0	0	0	0	0	0	0	0
TR-33	Treponema_sp_HOT_257	0	0	0	0	0	0	0	0	0	0	0	16	0	0	0	0	0	0	0	0	0	0	0	0	0	0	0	0	0	0	0	0	0	0	0	0	0	0	0	0	0	0	0	0	0	0	0	0
TR-34	Treponema_sp_HOT_258	0	0	0	0	0	0	3	0	1	0	0	0	0	0	0	0	0	0	0	0	0	0	0	0	0	0	0	0	0	0	0	0	0	0	0	0	0	0	0	0	0	0	0	0	0	0	0	0
TR-35	Treponema_sp_HOT_260	0	0	0	0	0	0	0	0	0	0	0	0	0	0	0	0	0	0	0	0	0	0	0	0	0	0	0	0	0	0	0	0	0	0	0	0	0	0	0	0	0	0	0	0	0	0	0	0
TR-36	Treponema_sp_HOT_262	0	0	0	0	0	0	0	0	0	0	0	0	0	0	0	0	0	0	0	0	0	0	0	0	0	1	0	0	0	0	0	0	0	0	0	0	0	0	0	0	0	0	0	0	0	0	0	0
TR-53	Treponema_sp_HOT_262	0	0	0	0	0	0	1	0	0	0	0	0	0	0	0	0	0	0	0	0	0	0	0	0	0	0	0	0	0	0	0	0	0	0	0	0	0	0	0	0	0	0	0	0	0	0	0	0
TR-37	Treponema_sp_HOT_263	0	0	0	0	0	0	0	0	0	0	0	0	0	0	0	0	0	0	0	0	0	0	0	0	0	0	0	0	0	0	0	0	0	0	0	0	0	0	0	0	0	0	0	0	0	0	0	0
TR-38	Treponema_sp_HOT_264	0	0	0	0	0	0	0	0	0	0	0	0	0	0	0	0	0	0	0	0	0	0	0	0	0	0	0	0	0	0	0	0	0	0	0	0	0	0	0	0	0	0	0	0	0	0	0	0
TR-39	Treponema_sp_HOT_265	0	0	0	0	0	0	0	0	0	0	0	0	0	0	0	0	0	0	0	0	0	0	0	0	0	0	0	0	0	0	0	0	0	0	0	0	0	0	0	0	0	0	0	0	0	0	0	0
TR-40	Treponema_sp_HOT_268	0	0	0	0	0	0	20	0	1	0	0	0	0	1	0	0	0	0	0	0	0	0	0	0	0	0	0	0	0	0	0	0	0	0	0	0	0	0	0	0	0	0	0	0	0	0	0	0
TR-41	Treponema_sp_HOT_268	0	0	0	0	0	0	0	0	0	0	0	0	0	0	0	0	0	0	0	0	0	0	0	0	0	0	0	0	0	0	0	0	0	0	0	0	0	0	0	0	0	0	0	0	0	0	0	0
TR-42	Treponema_sp_HOT_269	0	0	0	0	0	0	0	0	0	0	0	0	0	0	0	0	0	0	0	0	0	0	0	0	0	0	0	0	0	0	0	0	0	0	0	0	0	0	0	0	0	0	0	0	0	0	0	0
TR-43	Treponema_sp_HOT_270	0	0	0	0	1	0	0	0	0	0	0	0	0	0	0	0	0	0	0	0	0	0	0	0	0	0	0	0	0	0	0	0	0	0	0	0	0	15	0	0	0	0	0	0	1	0	0	0
TR-44	Treponema_sp_HOT_271	0	0	0	0	0	0	0	0	0	0	0	0	0	0	0	0	0	0	0	0	0	0	0	0	0	0	0	0	0	0	0	0	0	0	0	0	0	0	0	0	0	0	0	0	0	0	0	0
TR-45	Treponema_sp_HOT_490	0	0	0	0	0	0	0	0	0	0	0	0	0	0	0	0	0	0	0	0	0	0	0	0	0	0	0	0	0	0	0	0	0	0	0	0	0	0	0	0	0	0	0	0	0	0	0	0
TR-46	Treponema_sp_HOT_508	0	0	0	0	0	0	0	0	0	0	0	0	0	0	0	0	0	0	0	0	0	0	0	0	0	0	0	0	0	0	0	0	0	0	0	0	0	0	0	0	0	0	0	0	0	0	0	0
TR-54	Treponema_sp_HOT_508	0	0	0	0	0	0	0	0	0	0	0	0	0	0	0	0	0	0	0	4	0	0	0	0	0	0	0	0	0	0	0	0	0	0	0	0	0	0	0	0	0	0	0	0	0	0	0	0
TR-47	Treponema_sp_HOT_517	0	0	0	0	0	0	0	0	0	0	0	0	0	0	0	0	0	0	0	0	0	0	0	0	0	0	0	0	0	0	0	0	0	0	0	0	0	0	0	0	0	0	0	0	0	0	0	0
TR-48	Treponema_sp_HOT_518	0	0	0	0	0	0	0	0	0	0	0	0	0	0	0	0	0	0	0	0	0	0	0	0	0	0	0	0	0	0	0	0	0	0	0	0	0	0	0	0	0	0	0	0	0	0	0	0
TR-61	Treponema_sp_HOT_927	0	0	0	0	0	0	0	0	0	0	0	0	0	0	0	0	0	0	0	0	0	0	0	0	0	0	0	0	0	0	0	0	0	0	0	0	0	0	0	0	0	0	0	0	0	0	0	0
TR-62	Treponema_sp_HOT_951	0	0	0	0	0	0	0	0	0	0	0	2	0	0	0	0	0	0	0	0	0	0	0	0	0	0	0	0	0	0	0	0	0	0	0	0	0	0	0	0	0	0	0	0	0	0	0	0
TR-49	Treponema_vincentii	0	0	0	0	0	0	0	0	0	0	0	0	0	0	0	0	0	0	0	0	0	0	0	0	0	0	0	0	0	0	0	0	0	0	0	0	0	0	0	8	9	10	1	0	0	0	1	0
TU-01	Turicella_otitidis	0	0	0	0	0	0	0	0	0	0	0	0	0	0	0	0	0	0	0	0	0	0	0	0	0	0	0	0	0	0	0	0	0	0	0	0	0	0	0	0	0	0	0	0	0	0	0	0
TU-02	Turicella_otitidis	0	0	0	0	0	0	0	0	0	0	0	0	0	0	0	0	0	0	0	0	0	0	0	0	0	0	0	0	0	0	0	0	0	0	0	0	0	0	0	0	0	0	0	0	0	0	0	0
VA-01	Variovorax_paradoxus	0	0	0	0	0	0	0	0	0	0	0	0	0	0	0	0	0	0	0	0	0	0	0	0	0	0	0	0	0	0	0	0	0	0	0	0	0	0	0	0	0	0	0	0	0	0	0	0
VE-20	Veillonella_atypica	11	69	152	0	15	12	239	55	213	668	659	16	1010	1895	52	31	396	194	3	174	2702	393	76	454	140	9	8	91	55	0	0	0	193	10	42	108	8	8	27	0	0	0	38	76	42	462	1185	0
VE-21	Veillonella_atypica	4	23	39	1	13	10	323	56	179	550	264	5	342	653	72	29	656	307	4	247	3252	145	20	120	40	15	0	140	88	0	1	0	483	1	126	222	5	8	17	0	0	0	8	101	37	528	1236	1
VE-02	Veillonella_denticariosi	1	0	0	0	0	0	10	1	2	2	8	0	1	1	2	1	3	3	5	7	30	1	0	3	2	0	0	2	8	0	1	0	2	0	0	4	0	1	0	0	0	0	5	0	6	1	18	0
VE-18	Veillonella_denticariosi	3	0	0	0	0	0	1	0	1	5	1	0	1	0	11	11	117	341	0	1	8	1	0	0	0	0	0	0	2	0	0	0	0	0	0	0	0	0	0	10	0	1	79	0	1	0	5	0
VE-03	Veillonella_dispar	293	18	5	3201	137	13	108	660	118	28	1198	642	177	4	15	4	7	3	1325	154	114	279	73	19	5	2	8	55	12	57	222	333	67	89	36	17	169	0	1	1513	15980	1376	760	112	889	51	147	0
VE-05	Veillonella_parvula	1	0	0	2	0	0	11	25	8	0	0	3	0	0	0	0	1	0	144	18	16	0	0	0	0	0	0	0	0	0	0	3	5	0	2	1	4	1	0	0	4	1	1	0	1	2	1	0
VE-06	Veillonella_parvula	53	1	2	159	30	3	16	37	14	0	0	12	0	1	42	16	30	1	414	53	31	78	55	4	2	2	0	1	3	4	26	12	0	0	1	2	38	0	1	0	0	0	2	19	298	21	60	0
VE-07	Veillonella_rogosae	13	72	589	16	222	243	29	25	11	9	0	1	0	0	6	11	33	2	0	0	0	128	63	92	260	0	0	30	98	86	335	1863	46	0	12	28	0	0	0	0	0	0	0	0	0	1	1	67
VE-08	Veillonella_sp_HOT_780	0	0	0	0	0	0	0	0	0	0	0	13	0	0	0	4	0	0	50	8	0	16	0	4	0	0	0	0	0	0	0	0	0	2	0	0	60	5	0	356	0	72	19	0	39	1	4	0
VE-09	Veillonella_sp_HOT_917	0	0	0	0	0	0	0	0	0	0	0	0	0	0	3	2	27	22	0	0	6	0	0	0	0	0	0	0	0	0	0	0	0	0	0	0	0	0	0	0	0	0	0	0	0	0	0	0
VE-10	Veillonellaceae[G-1]_sp_HOT_129	0	0	0	0	0	0	7	0	0	1	0	0	0	0	1	0	0	0	0	0	0	0	0	0	0	0	0	0	0	0	0	0	0	0	0	0	0	0	0	0	0	0	0	0	0	0	0	0
VE-12	Veillonellaceae[G-1]_sp_HOT_135	0	0	0	0	0	0	0	2	2	2	0	0	0	0	0	0	0	0	0	0	0	0	0	0	0	0	0	0	0	0	0	0	0	0	0	0	0	0	0	0	0	0	0	0	2	0	0	0
VE-13	Veillonellaceae[G-1]_sp_HOT_145	0	0	0	0	0	0	0	0	0	0	0	0	0	0	0	0	0	0	0	0	0	0	0	0	0	0	0	0	0	0	0	0	0	0	0	0	0	0	0	0	0	0	0	0	0	0	0	0
VE-14	Veillonellaceae[G-1]_sp_HOT_148	0	0	0	0	0	0	0	0	0	0	0	0	0	0	0	0	0	0	0	0	0	0	0	0	0	0	0	0	0	0	0	0	0	0	0	0	0	0	0	0	0	0	0	0	0	0	0	0
VE-22	Veillonellaceae[G-1]_sp_HOT_150	0	0	0	0	0	0	0	1	0	1	0	0	0	0	0	0	0	0	0	0	0	0	0	0	0	0	0	0	0	0	0	0	0	0	0	0	0	0	0	0	0	0	0	0	0	0	0	0
VE-15	Veillonellaceae[G-1]_sp_HOT_155	0	0	0	0	0	0	3	3	1	0	0	1	0	0	0	0	0	0	2	0	0	4	0	0	0	0	0	0	0	0	0	0	0	0	0	0	15	0	0	0	0	0	0	0	0	0	5	0
VE-19	Veillonellaceae[G-1]_sp_HOT_155	0	0	0	0	0	0	0	0	0	0	0	0	0	0	0	0	0	0	0	0	0	0	0	0	0	0	0	0	0	0	0	0	0	0	0	0	0	0	0	0	0	0	0	0	0	0	0	0
VE-16	Veillonellaceae[G-1]_sp_HOT_483	0	0	0	0	0	0	0	0	0	0	0	0	0	0	0	0	0	0	0	0	0	0	0	0	0	0	0	0	0	0	0	0	0	0	0	0	0	0	0	0	0	0	0	0	0	0	1	0
VE-17	Veillonellaceae[G-1]_sp_HOT_918	0	0	0	0	0	0	0	0	0	0	0	0	0	0	0	0	0	0	0	0	0	0	0	0	0	0	0	0	0	0	0	0	0	0	0	0	0	0	0	0	0	0	0	0	0	0	0	0
GP-001	Achromobacter_Genus_probe	0	0	0	0	0	0	0	0	0	0	0	0	0	0	0	0	0	0	0	0	0	0	0	0	0	0	0	0	0	0	0	0	0	0	0	0	0	0	0	0	0	0	0	0	0	0	0	0
GP-002	Acinetobacter_Genus_probe	0	0	0	0	0	0	0	0	0	0	0	14	0	0	0	0	0	0	0	0	0	0	0	0	0	0	0	0	0	0	0	0	0	0	0	0	0	0	0	0	0	0	0	0	0	0	0	0
GP-003	Actinomyces_Genus_probe_3	372	11	0	957	7	0	14	1174	16	7	527	65	96	0	32	49	37	7	837	44	171	22	521	26	32	9	3	63	3	27	135	3	337	34	317	1093	7	6	17	99	305	133	13	19	379	95	216	0
GP-004	Actinomyces_Genus_probe_4	1	13	38	33	390	175	77	115	112	307	84	3	696	971	37	14	193	202	94	212	2978	94	68	313	823	9	7	136	250	25	150	646	164	8	159	281	5	55	308	16	30	23	298	78	336	288	733	1
GP-099	Aggregatibacter_Genus_probe_1	0	0	0	0	0	0	0	0	0	0	0	64	0	0	23	0	43	3	4	3	0	216	7	13	1	0	0	0	0	0	0	0	0	0	0	0	11	0	0	0	0	0	0	0	3	0	0	0
GP-100	Aggregatibacter_Genus_probe_2	0	0	0	0	3	0	0	0	0	0	0	412	0	0	0	0	0	0	0	0	0	0	0	0	0	0	0	0	0	0	0	0	0	0	0	0	0	0	0	0	0	0	0	0	0	0	0	0
GP-005	Alloprevotella_Genus_probe	0	0	0	0	0	0	189	19	8	9	0	2	0	0	3	0	0	0	0	1	0	0	0	64	26	0	0	0	0	0	17	1	0	0	0	0	7	13	13	7	3	43	9	0	2	0	0	0
GP-101	Anaerococcus_Genus_probe_1	0	0	0	0	0	0	0	0	0	0	0	0	0	0	0	0	0	0	0	0	0	0	0	0	0	0	0	0	0	0	0	0	0	0	0	0	0	0	0	0	0	0	0	0	0	0	0	0
GP-006	Anaerococcus_Genus_probe_2	0	0	11	0	0	0	0	0	0	0	0	0	0	0	0	0	0	0	0	0	0	0	0	0	0	0	0	0	0	0	0	0	0	0	0	0	0	0	0	0	20	0	0	0	0	0	0	0
GP-008	Arcanobacterium_Genus_probe	0	0	0	0	0	0	0	0	0	0	0	0	0	0	0	0	0	0	0	0	0	0	0	0	0	0	0	0	0	0	0	0	0	0	0	0	0	0	0	0	0	0	0	0	0	0	0	0
GP-009	Atopobium_Genus_probe	0	1	4	0	3	6	32	3	11	12	11	11	103	34	2	0	9	10	2	42	125	23	23	69	20	1	5	32	8	0	3	7	33	0	16	30	42	31	44	88	991	119	27	7	0	34	117	0
GP-010	Bacteroides_Genus_probe	0	0	0	0	0	0	0	0	0	0	0	0	0	0	0	0	0	0	0	0	0	0	0	0	0	0	0	0	0	0	0	0	0	0	0	2	0	0	0	0	0	0	0	0	0	0	0	0
GP-011	Bacteroidetes[G-3]_Genus_probe	0	0	0	0	0	0	0	1	0	0	0	0	0	0	0	0	0	0	0	0	0	0	0	0	0	0	0	0	0	0	0	0	0	0	0	0	0	0	0	0	0	0	0	0	0	0	0	0
GP-012	Bacteroidetes[G-5]_Genus_probe	0	0	0	0	0	0	1	0	0	0	0	5	0	0	0	0	0	0	0	3	0	0	0	0	0	0	0	0	0	0	0	0	0	0	0	0	0	0	0	0	0	0	0	0	0	0	0	0
GP-013	Bartonella_Genus_probe	0	0	0	0	0	0	0	0	0	0	0	0	0	0	0	0	0	0	0	0	0	0	0	0	0	0	0	0	0	0	0	0	0	0	0	0	0	0	0	0	0	0	0	0	0	0	0	0
GP-014	Bifidobacterium_Genus_probe_1	0	0	0	0	0	0	0	0	0	0	0	0	0	0	0	0	1	0	0	1	38	0	0	0	0	0	0	0	0	0	0	0	0	0	0	0	1	19	38	0	0	0	0	0	0	0	1	0
GP-015	Bifidobacterium_Genus_probe_2	0	0	0	0	0	0	0	0	0	0	0	0	0	0	0	0	0	0	0	0	0	0	0	0	0	0	0	0	0	0	0	0	0	0	0	0	0	0	0	0	0	0	0	0	0	0	0	0
GP-016	Bordetella_Genus_probe	0	0	0	0	0	0	0	0	0	0	0	0	0	0	0	0	0	0	0	0	0	0	0	0	0	0	0	0	0	0	0	0	0	0	0	0	0	0	0	0	0	0	0	0	0	0	0	0
GP-017	Brevundimonas_Genus_probe	0	0	0	0	0	0	0	0	0	0	0	0	0	0	0	0	0	0	0	0	0	0	0	0	0	0	0	0	0	0	0	0	0	0	0	0	0	0	0	0	0	0	0	0	0	0	0	0
GP-018	Burkholderia_Genus_probe	0	0	0	0	0	0	0	0	0	0	0	0	0	0	0	0	0	0	0	0	0	0	0	0	0	0	0	0	0	0	0	0	0	0	0	0	1	0	0	0	0	0	0	0	0	0	0	0
GP-102	Campylobacter_Genus_probe_1	0	0	0	0	0	0	4	10	0	8	3	181	0	0	0	0	0	0	0	0	0	0	0	0	0	0	0	0	0	0	0	0	2	0	0	4	1	0	0	3	0	2	0	0	25	0	0	0
GP-019	Campylobacter_Genus_probe_2	10	20	242	24	4	191	299	95	74	1873	147	470	94	296	82	2	116	301	65	107	1209	839	43	129	714	38	0	101	166	44	108	91	318	0	20	456	18	47	124	271	462	195	1766	431	1223	160	5115	12
GP-020	Capnocytophaga_Genus_probe_2	0	1	0	119	4	16	15	9	2	6	13	70	0	0	6	0	1	0	44	3	1	22	2	4	0	0	0	0	0	0	0	0	0	0	0	0	0	3	1	89	101	70	8	55	6039	24	181	0
GP-021	Capnocytophaga_Genus_probe_3	9	3	10	9	2	10	9	31	5	9	49	370	31	0	3	0	2	7	6	0	4	3	0	0	1	0	0	1	1	3	1	0	4	0	2	5	0	0	2	89	12	59	23	5	75	2	0	0
GP-022	Cardiobacterium_Genus_probe	0	1	1	0	1	0	0	0	0	0	0	306	0	0	2	15	5	0	9	1	2	13	0	0	0	0	0	2	0	1	3	0	0	2	0	0	0	0	0	2	0	1	1	0	51	0	1	0
GP-023	Catonella_Genus_probe	0	0	0	0	0	0	565	10	13	26	40	486	12	39	7	1	1	0	13	1	5	13	4	6	4	0	0	2	0	0	0	0	0	0	0	0	10	6	0	86	0	80	24	6	0	2	4	0
GP-024	Chlamydophila_Genus_probe	0	0	0	0	0	0	0	0	0	0	0	0	0	0	0	0	0	0	0	0	0	0	0	0	0	0	0	0	0	0	0	0	0	0	0	0	0	0	0	0	0	0	0	0	0	0	0	0
GP-025	Corynebacterium_Genus_probe	8	1	1	5	2	0	7	132	1	0	4	14	3	0	2	0	0	0	11	1	1	10	31	1	2	1	16	4	2	1	1	0	3055	359	3630	42922	7	0	0	34	28	15	1	1	3	2	20	0
GP-026	Desulfobulbus_Genus_probe	0	0	0	0	0	0	0	0	0	0	0	0	0	0	0	0	0	0	0	0	0	0	0	0	0	0	0	0	0	0	0	0	0	0	0	0	0	0	0	0	0	0	0	0	0	0	0	0
GP-093	Dialister_Genus_probe_1	0	0	0	0	0	0	1	1	1	0	0	0	0	0	1	0	0	0	1	0	0	0	0	1	0	0	0	0	0	0	0	0	0	0	0	0	0	6	7	2	1	1	1	0	0	0	0	0
GP-094	Dialister_Genus_probe_2	0	0	0	0	0	0	2	6	0	0	0	7	0	0	0	0	0	0	0	0	0	0	0	0	0	0	0	0	0	0	1	0	17	0	7	2	6	1	6	0	0	0	0	0	0	0	0	0
GP-028	Dietzia_Genus_probe	0	0	0	0	0	0	0	0	0	0	0	0	0	0	0	0	0	0	0	0	0	0	0	0	0	0	0	0	0	0	0	0	0	0	0	0	0	0	0	0	0	0	0	0	0	0	0	0
GP-029	Eggerthella_Genus_probe	0	0	0	0	0	0	0	0	0	0	0	0	0	0	0	0	0	0	0	0	0	0	0	0	0	0	0	0	0	0	0	0	0	0	0	0	0	0	0	0	0	0	0	0	0	0	0	0
GP-105	Enterococcus_Genus_probe_1	0	0	0	0	0	0	0	0	0	0	0	0	0	0	0	0	0	0	0	0	0	0	0	0	0	0	0	0	0	0	0	0	0	0	0	0	0	0	0	0	0	0	0	0	0	0	0	0
GP-106	Enterococcus_Genus_probe_2	0	0	0	0	0	0	0	0	0	0	0	0	0	0	0	0	0	0	0	0	0	0	0	0	0	0	0	0	0	0	0	0	0	0	0	0	0	0	0	0	0	0	0	0	0	0	0	0
GP-030	Enterococcus_Genus_probe_3	0	0	0	0	0	0	0	0	0	0	0	0	0	0	1	0	0	0	0	0	0	0	0	0	0	0	0	0	0	0	0	0	0	0	0	0	6	0	0	13	0	0	0	0	0	0	0	0
GP-031	Erysipelothrichaceae_Genus_probe	0	0	0	0	0	0	1	0	0	0	0	0	0	0	0	0	0	0	0	0	0	0	0	0	0	0	0	0	0	0	0	0	0	0	0	0	0	0	0	0	0	0	0	0	0	0	0	0
GP-032	Erysipelothrix_Genus_probe	0	0	0	0	0	0	0	0	0	0	0	0	0	0	0	0	0	0	0	0	0	0	0	0	0	0	0	0	0	0	0	0	0	0	0	0	0	0	0	0	0	0	0	0	0	0	0	0
GP-033	Escherichia_&_Shigella_Genus_probe	0	0	0	0	0	0	0	0	0	0	0	6	0	0	0	0	0	0	3	0	0	0	0	0	0	0	0	0	0	0	0	0	0	0	0	0	0	0	0	5	0	0	0	0	0	0	0	0
GP-034	Eubacterium_Genus_probe_1	0	0	0	0	0	0	4	3	0	0	22	14	33	40	0	1	0	0	1	9	12	58	18	34	52	4	0	3	0	0	1	0	2	0	3	1	15	1	8	28	13	16	3	0	2	2	20	0
GP-035	Eubacterium_Genus_probe_2	0	0	0	0	0	0	0	0	0	0	0	0	0	0	0	0	0	0	0	0	0	0	0	0	0	0	0	0	0	0	0	0	0	0	0	0	0	0	0	0	0	0	0	0	0	0	0	0
GP-036	Filifactor_Genus_probe	0	0	0	0	0	0	0	0	0	0	0	3	0	0	0	0	0	0	0	0	0	0	0	0	0	0	0	0	0	0	0	0	0	0	0	0	0	0	0	0	0	0	0	0	0	0	0	0
GP-108	Fretibacterium_Genus_probe_2	0	0	0	0	0	0	0	0	0	0	0	0	0	0	0	0	0	1	0	0	0	0	0	0	0	0	0	0	0	1	0	0	0	0	0	0	0	0	0	0	0	0	0	0	2	0	0	0
GP-037	Fretibacterium_Genus_probe_3	0	0	0	0	0	0	4	0	0	1	0	13	0	0	0	0	1	2	0	0	1	2	0	0	1	0	5	0	0	0	0	0	0	0	0	1	2	2	0	14	13	3	0	0	2	0	0	0
GP-109	Fusobacterium_Genus_probe_1	0	0	0	0	0	0	1	0	0	0	0	0	0	0	3	0	0	0	1	1	0	0	0	0	0	0	0	0	0	0	0	0	0	0	0	0	7	0	0	0	0	0	1	0	0	0	0	0
GP-095	Fusobacterium_Genus_probe_2	1	4	1	0	4	2	56	85	33	3	2	230	0	0	30	3	32	22	61	17	4	53	3	11	3	2	3	9	2	5	25	1	8	0	1	7	52	29	28	3	0	0	0	2	14	3	1	1
GP-096	Fusobacterium_Genus_probe_3	53	6	7	4	2	1	143	230	34	39	1	127	0	0	15	0	7	0	34	16	4	13	16	4	3	8	2	12	5	14	48	7	26	10	7	25	21	22	32	281	7	136	85	37	401	4	21	1
GP-038	Fusobacterium_Genus_probe_4	105	62	159	64	156	269	1792	804	992	2506	10	843	1	4	487	52	303	79	379	165	88	701	229	323	1598	76	11	190	565	20	195	50	250	34	81	128	244	128	100	660	36	266	775	131	565	34	83	36
GP-039	Gemella_Genus_probe	32	44	177	5	35	15	28	6	5	11	1	2138	0	2	577	821	71	54	893	76	57	60	24	24	42	225	313	134	114	717	234	171	39	3	121	57	75	45	57	2876	46	214	189	850	125	25	104	157
GP-110	Granulicatella_Genus_probe	0	0	0	0	0	0	0	0	0	0	0	0	0	0	0	0	0	0	0	0	0	0	0	0	0	0	0	0	0	0	0	0	0	0	0	0	0	0	0	0	0	0	0	0	0	0	0	0
GP-111	Haemophilus_Genus_probe_1	0	0	0	0	0	0	0	0	0	0	0	0	0	0	0	0	0	0	0	0	0	0	0	0	0	0	0	0	0	0	0	0	0	0	0	0	0	0	0	0	0	0	0	0	0	0	0	0
GP-112	Haemophilus_Genus_probe_2	2	2	0	0	0	0	0	0	0	0	0	1	0	0	0	0	0	0	1	0	0	3	163	0	0	0	0	0	0	59	3	0	0	0	0	0	0	0	0	342	8	10	1	101	1	4	16	0
GP-040	Haemophilus_Genus_probe_3	168	6	0	1	0	0	466	59	10	4	0	5	0	0	0	0	0	0	84	10	0	5	362	0	0	0	0	12	0	56	3	0	0	64	0	0	10	0	0	877	14	80	10	2327	56	24	56	51
GP-041	Helicobacter_Genus_probe	0	0	0	0	0	0	0	0	0	0	0	0	0	0	0	0	0	0	0	0	0	0	0	0	0	0	0	1	0	0	0	0	0	0	0	0	0	0	0	0	0	0	0	0	0	0	0	0
GP-042	Johnsonella_Genus_probe	0	0	0	0	0	0	2	1	0	0	0	127	0	0	0	0	0	0	2	0	0	0	0	0	0	0	0	0	0	0	0	0	0	1	0	0	0	0	0	0	0	0	0	0	0	0	0	0
GP-113	Kingella_Genus_probe_1	58	13	3	2	0	0	0	0	0	0	0	71	0	0	0	0	0	0	0	4	0	0	1	0	0	0	0	0	0	0	1	0	1	0	2	1	0	1	0	0	0	2	0	0	0	0	0	0
GP-043	Kytococcus_Genus_probe	0	0	0	0	0	0	0	0	0	0	0	0	0	0	0	0	0	0	0	0	0	0	0	0	0	0	0	0	0	0	0	0	0	0	0	0	0	0	0	0	0	0	0	0	0	0	0	0
GP-044	Lachnoanaerobaculum_Genus_probe	0	1	1	0	0	1	8	6	2	3	0	11	1	0	0	1	3	3	4	3	11	13	0	4	1	0	0	1	0	3	3	7	23	0	9	42	6	0	0	48	32	48	108	4	35	15	35	0
GP-115	Lactobacillus_Genus_probe_1	0	0	0	0	0	0	0	0	0	0	1	1	0	0	0	1	0	0	0	0	0	0	0	0	0	0	0	0	0	0	0	0	0	0	0	0	0	0	0	17	9	7	3	1	0	1	1	0
GP-045	Lactobacillus_Genus_probe_2	0	0	0	0	0	0	0	5	0	0	0	0	0	0	0	0	0	0	0	0	0	0	0	0	0	0	0	0	0	0	0	0	0	0	0	0	10	0	0	2	0	0	0	0	0	1	5	0
GP-046	Lactobacillus_Genus_probe_3	2	1	1	1	0	0	1	0	1	1	11	0	2	1	3	2	3	3	2	2	2	2	0	0	0	0	1	0	3	2	2	14	1	0	3	4	0	0	0	2	0	2	1	2	5	0	2	0
GP-047	Lactobacillus_Genus_probe_4	0	0	0	0	0	0	0	0	0	0	0	0	0	0	0	0	0	0	0	0	0	0	0	0	0	0	0	0	0	0	0	0	0	0	0	0	0	0	0	0	0	0	0	0	0	0	0	0
GP-048	Lactobacillus_Genus_probe_5	0	0	0	0	0	0	0	0	0	0	0	0	0	0	0	0	0	0	0	0	0	0	0	0	0	0	0	1	0	0	1	0	0	0	0	0	0	0	0	0	0	0	0	1	0	0	0	0
GP-116	Leptotrichia_Genus_probe_1	0	0	0	0	0	0	0	0	0	0	0	0	0	0	0	0	0	0	0	0	0	0	0	0	0	0	0	0	0	0	0	0	0	0	0	0	0	0	0	0	0	0	0	0	0	0	0	0
GP-117	Leptotrichia_Genus_probe_2	0	0	0	0	0	0	0	0	0	0	0	0	0	0	0	0	0	0	0	0	0	0	0	0	0	0	0	0	0	0	0	0	0	0	0	0	0	0	0	0	0	0	0	0	0	0	0	0
GP-049	Leptotrichia_Genus_probe_3	12	27	10	2	1	0	62	125	45	64	54	67	12	6	5	1	13	3	56	30	121	50	27	197	120	7	2	25	8	0	2	0	0	0	0	0	320	0	1	0	1	0	0	164	1082	193	224	0
GP-050	Leptotrichia_Genus_probe_4	439	36	42	56	25	47	266	388	42	72	0	78	0	0	45	12	14	15	119	44	21	98	60	21	72	10	2	15	23	0	0	0	67	69	6	23	60	1	10	0	0	0	0	10	215	3	14	3
GP-052	Listeria_Genus_probe	0	0	0	0	0	0	0	0	0	0	0	0	0	0	0	0	0	0	0	0	0	0	0	0	0	0	0	0	0	0	0	0	0	0	0	0	0	0	0	0	0	0	0	0	0	0	0	0
GP-053	Lysinibacillus_Genus_probe	0	0	0	0	0	0	0	0	0	0	0	0	0	0	0	0	0	0	0	0	0	0	0	0	0	0	0	0	0	0	0	0	0	0	0	0	0	0	0	0	0	0	0	0	0	0	0	0
GP-054	Mitsuokella_Genus_probe	0	0	0	0	0	0	0	0	0	0	0	0	0	0	0	0	0	0	0	0	0	0	0	0	0	0	0	0	0	0	0	0	0	0	0	0	0	0	0	0	0	0	0	0	0	0	0	0
GP-055	Mobiluncus_Genus_probe	0	0	0	0	0	0	0	0	0	0	0	0	0	0	0	0	0	0	0	0	0	0	0	0	0	0	0	0	0	0	0	0	0	0	0	0	0	0	0	0	0	0	0	0	0	0	0	0
GP-056	Mogibacterium_Genus_probe	1	3	9	0	12	14	11	1	9	45	0	2	0	0	5	1	10	3	7	27	28	39	21	67	27	2	0	70	15	0	9	0	34	0	38	44	0	9	40	0	1	2	0	7	1	25	66	3
GP-118	Moraxella_Genus_probe_1	0	0	0	0	0	0	0	0	0	0	0	0	0	0	0	0	0	0	0	0	0	0	0	0	0	0	0	0	0	0	0	0	0	0	0	0	0	0	0	0	0	0	0	0	0	0	0	0
GP-057	Moraxella_Genus_probe_2	0	0	0	0	0	0	0	0	0	0	0	0	0	0	0	0	0	0	0	0	0	0	0	0	0	0	0	0	0	0	0	0	0	0	0	0	0	0	0	0	0	0	0	0	0	0	0	0
GP-058	Mycobacterium_Genus_probe	0	0	0	0	0	0	0	0	0	0	0	0	0	0	0	0	0	0	0	1	0	0	0	0	0	0	0	0	0	0	0	0	0	0	0	0	0	0	0	0	0	0	0	0	0	0	0	0
GP-059	Mycoplasma_Genus_probe	0	0	0	0	0	0	1	1	0	0	0	0	0	0	0	0	0	0	0	1	0	0	0	0	0	0	0	0	0	0	0	0	0	0	0	0	0	0	0	0	0	0	0	0	0	0	0	0
GP-060	Neisseria_Genus_probe_2	6469	1725	5308	20	131	71	1	1	0	0	6	932	2	1	283	676	925	378	21	28	7	311	190	360	7995	56	37	891	1200	1	4	7	502	92	60	101	34	12	18	634	16	588	81	1031	2294	2166	9091	35
GP-061	Olsenella_Genus_probe	0	0	0	0	0	0	0	2	0	0	0	1	0	0	0	0	1	0	0	1	4	1	0	1	0	0	0	0	0	0	0	0	0	0	0	0	8	1	0	1	6	0	0	0	0	0	0	0
GP-062	Paenibacillus_Genus_probe	0	0	0	0	0	0	0	0	0	0	0	0	0	0	0	0	0	0	0	0	0	0	0	0	0	0	0	0	0	0	0	0	0	0	0	0	0	0	0	0	0	0	0	0	0	0	0	0
GP-063	Parvimonas_Genus_probe	0	0	2	0	0	1	18	13	20	2	0	114	0	2	10	1	10	2	7	6	1	24	1	8	1	16	5	168	218	11	391	4	50	0	40	32	4	172	12	41	17	211	7	4	42	3	1	18
GP-064	Peptoniphilus_Genus_probe	0	0	0	0	0	0	0	0	0	0	0	0	0	0	0	0	0	0	0	0	0	0	0	0	0	0	0	0	0	0	0	0	0	47	0	0	0	2	0	58	0	7	4	0	0	0	0	0
GP-065	Peptostreptococcus_Genus_probe	0	0	0	0	0	2	0	0	0	0	0	32	0	0	0	0	0	0	0	1	1	0	0	2	1	0	0	3	3	0	5	0	0	5	0	0	0	0	0	0	0	0	0	3	0	2	1	1
GP-066	Porphyromonas_Genus_probe_1	0	1	0	0	1	0	0	0	0	0	1	4	1	0	25	2	18	2	0	1	1	0	0	0	0	0	0	0	0	0	7	0	0	26	0	0	0	0	0	2	0	0	0	0	0	0	0	0
GP-067	Porphyromonas_Genus_probe_2	0	0	0	0	0	0	1	1	0	1	0	48	0	0	1	0	3	0	0	2	0	1	0	0	0	0	0	0	0	0	0	0	0	0	0	0	1	0	0	0	0	0	0	0	0	0	8	0
GP-068	Porphyromonas_Genus_probe_3	0	0	0	0	0	0	0	0	0	0	0	0	0	0	0	0	0	0	0	0	0	0	0	0	0	0	0	0	0	0	0	0	8	0	0	0	0	0	0	0	0	0	0	0	0	0	0	0
GP-069	Prevotella_Genus_probe_2	0	7	0	0	20	2	122	54	80	10	0	68	2	0	8	0	7	0	22	7	8	34	0	15	1	0	5	32	0	20	65	5	40	2	58	6	47	124	2	68	261	452	20	5	0	2	1	0
GP-070	Propionibacterium_Genus_probe	0	0	0	0	0	0	0	0	0	0	0	0	0	0	0	0	0	0	0	0	0	0	0	0	0	0	0	0	0	0	0	0	0	0	0	0	0	0	0	0	0	0	0	0	0	0	0	0
GP-071	Proteus_Genus_probe	0	0	0	0	0	0	0	0	0	0	0	0	0	0	0	0	0	0	0	0	0	0	0	0	0	0	0	0	0	0	0	0	0	0	0	0	0	0	0	0	0	0	0	0	0	0	0	0
GP-072	Pseudomonas_Genus_probe	1	0	0	0	1	0	0	0	0	7	0	0	0	0	0	0	0	0	2	0	0	9	0	0	0	3	0	0	2	0	0	0	0	26	0	0	1	0	0	21	0	0	0	0	0	0	0	5
GP-073	Rothia_Genus_probe	438	216	343	239	269	249	115	3056	98	100	39	78	285	60	3046	296	615	839	317	256	66	619	92	23	100	24	93	576	427	80	531	719	1137	81	188	314	71	163	149	311	140	371	139	27	62	72	507	5
GP-074	Sanguibacter_Genus_probe	0	0	0	0	0	0	0	0	0	0	0	0	0	0	0	0	0	0	0	0	0	0	0	0	0	0	0	0	0	0	0	0	0	0	0	0	0	0	0	0	0	0	0	0	0	0	0	0
GP-075	Scardovia_Genus_probe	0	0	0	0	0	0	0	0	1	0	1	5	9	0	0	0	0	0	0	0	0	0	0	0	0	0	0	0	0	0	0	0	0	0	2	0	0	0	0	0	1	2	0	0	0	1	0	0
GP-076	Selenomonas_&_Centipeda_Genus_probe	1	2	1	0	1	5	120	85	7	22	329	3358	3	2	1	0	0	1	24	0	0	19	2	1	0	0	6	0	0	6	2	0	7	46	1	2	65	3	0	42	257	22	5	1	52	1	6	0
GP-077	Slackia_Genus_probe	0	0	0	0	0	0	0	0	0	0	0	0	0	0	0	0	0	0	0	0	0	0	0	0	0	0	0	0	0	0	0	0	0	0	0	0	0	0	0	0	0	0	0	0	0	0	0	0
GP-078	Sphingomonas_Genus_probe	0	0	0	0	0	0	0	0	0	0	9	0	0	0	0	0	0	0	0	0	0	0	0	0	0	0	0	0	0	0	0	0	0	0	0	0	0	0	0	0	0	0	0	0	0	0	0	0
GP-079	SR1_Genus_probe	0	0	0	0	1	1	0	1	0	0	0	0	0	0	0	0	0	2	0	0	0	23	0	0	0	0	0	0	0	0	0	0	2	3	0	1	0	0	0	0	0	0	0	0	0	0	0	0
GP-124	Staphylococcus_Genus_probe_1	0	0	0	0	0	0	0	0	0	1	0	0	0	0	0	0	0	0	0	0	0	0	0	0	0	0	0	0	0	0	0	0	0	1	0	0	1	0	0	0	0	0	0	0	0	0	0	0
GP-125	Staphylococcus_Genus_probe_2	0	0	0	0	0	0	0	0	0	0	0	0	0	0	0	0	0	0	0	0	0	0	0	0	0	0	0	0	0	0	0	0	0	0	0	0	0	0	0	0	0	0	0	0	0	0	0	0
GP-080	Staphylococcus_Genus_probe_3	3	0	0	0	0	0	4	0	0	0	0	68	3	0	0	4	0	1	0	0	0	56	15	1	1	0	12	0	0	0	0	0	4	17	0	3	56	0	1	61	46	0	0	5	0	0	0	0
GP-126	Streptococcus_Genus_probe_1	5276	204	108	6024	367	47	151	1558	70	22	320	809	64	13	743	884	342	57	5008	1371	361	2661	3331	80	21	192	234	607	49	540	1082	138	245	155	52	43	217	55	270	1323	610	888	85	249	3129	233	213	32
GP-127	Streptococcus_Genus_probe_2	3	0	0	4	0	0	0	1	0	0	0	0	0	0	0	0	0	0	0	0	0	0	1	0	0	0	0	0	0	0	0	0	0	0	0	0	0	0	0	1	0	0	0	0	1	0	0	0
GP-128	Streptococcus_Genus_probe_3	1	11	79	0	0	0	10	7	4	11	18	1	13	37	97	66	26	39	6	104	942	41	15	66	84	5	1	35	27	241	6	0	17	308	2	5	1	1	0	26	127	16	65	5	0	27	117	0
GP-081	Streptococcus_Genus_probe_4	12447	4411	16764	12628	19538	20007	38880	9935	3872	6739	58721	20537	4949	5178	33743	29470	13643	15818	13802	12003	41049	38179	14598	5064	8123	70218	36324	25244	14171	19451	17424	22589	66279	52657	10360	14745	76073	17716	14382	45142	12055	8115	6799	22150	1819	2965	15882	15016
GP-082	Tannerella_Genus_probe	0	0	0	0	1	1	1	2	0	2	0	2	0	0	6	0	5	3	0	0	0	0	0	0	0	0	0	0	0	0	1	0	1	0	0	0	3	0	0	0	0	0	0	0	2	0	2	0
GP-083	TM7_Genus_probe	0	0	4	0	1	0	47	226	3	63	57	70	25	6	14	1	7	15	144	21	205	16	2	8	33	2	0	3	1	29	26	43	18	14	1	2	129	19	51	480	1590	101	136	20	59	31	252	7
GP-129	Treponema_Genus_probe_1	0	0	0	0	0	0	0	0	1	0	0	0	0	0	0	0	0	0	0	0	0	0	0	0	0	0	0	0	0	0	0	0	0	0	0	0	0	0	0	0	0	0	0	0	0	0	0	0
GP-084	Treponema_Genus_probe_2	0	0	0	0	0	0	2	0	0	0	0	10	0	0	0	0	0	0	0	6	0	0	0	1	1	0	0	0	0	0	2	0	0	0	0	0	0	0	0	13	9	13	4	0	0	1	6	0
GP-085	Treponema_Genus_probe_3	0	0	0	0	0	0	6	13	0	0	0	1	0	0	3	0	1	0	0	1	0	0	0	0	0	0	0	0	0	0	0	0	0	0	0	0	0	0	0	0	0	0	0	0	0	0	0	0
GP-086	Treponema_Genus_probe_4	0	0	0	0	0	0	0	0	0	0	0	17	0	0	0	0	0	0	15	0	0	0	0	0	0	0	0	0	0	0	0	0	0	0	0	0	0	0	0	0	0	0	0	0	0	0	0	0
GP-087	Treponema_Genus_probe_5	0	0	0	0	0	0	2	0	1	0	0	15	0	0	4	0	0	0	0	0	0	0	0	0	0	0	0	0	0	0	0	0	0	0	0	0	0	1	0	1	0	0	0	0	3	0	1	0
GP-088	Treponema_Genus_probe_6	0	1	0	0	0	0	6	1	0	0	0	18	0	1	11	1	2	0	0	0	0	0	0	0	0	0	0	0	0	0	6	0	0	0	0	0	3	2	0	0	14	7	3	0	0	0	1	0
GP-130	Veillonella_Genus_probe_1	0	4	3	1	0	0	73	7	81	105	74	1	83	148	5	6	66	49	0	50	425	59	8	117	80	1	1	44	86	0	0	0	26	4	49	71	0	2	4	2	2	4	73	5	7	60	158	0
GP-089	Veillonella_Genus_probe_2	289	88	583	4763	2340	2722	332	375	292	369	2915	221	663	179	68	14	248	232	206	408	2683	443	135	408	363	20	14	268	317	51	205	249	524	72	439	968	88	16	84	639	7829	715	608	131	792	376	1879	40
GP-131	Veillonellaceae_Genus_probe_1	0	0	0	0	0	0	0	1	0	2	0	0	0	0	0	0	0	0	0	0	0	1	0	0	0	0	0	0	0	0	0	0	0	0	0	0	1	0	0	0	0	0	0	0	0	0	0	0
GP-091	Veillonellaceae_Genus_probe_2	0	0	0	0	0	0	0	0	0	0	0	0	0	0	0	0	0	0	0	0	0	0	0	0	0	0	0	0	0	0	0	0	0	0	0	0	0	0	0	0	0	0	0	0	0	0	0	0
GP-090	Veillonellaceae_Genus_probe_3	0	0	0	0	0	0	3	0	0	0	0	0	0	0	0	0	0	0	0	0	0	6	0	0	0	0	0	1	0	0	0	0	0	5	0	0	1	0	0	0	0	0	0	0	0	0	2	0
GP-092	Yersinia_Genus_probe	0	0	0	0	0	0	0	0	0	0	0	0	0	0	0	0	0	0	0	0	0	0	0	0	0	0	0	0	0	0	0	0	0	0	0	0	0	0	0	0	0	0	0	0	0	0	0	0
Pxx: De-identified patient number (e.g., P01, P02, etc.)
B: Buccal mucosa
P: Superficial supragingival plaque
S: Saliva
T: Tongue
PxxA.X: Head and Neck Cancer patient group
[truncated: 114 more columns]
